# Supplementary material for: 4-((E)-{2-[N-(1,5-Dimethyl-3-oxo-2-phenyl-2,3-dihydro-1H-pyrazol-4-yl)carboximido­yl]benzyl­idene}amino)-1,5-dimethyl-2-phenyl-2,3-dihydro-1H-pyrazol-3-one
Source: Acta Crystallogr Sect E Struct Rep Online. 2011 Sep 30;67(Pt 10):o2785–6. doi: 10.1107/S1600536811039158 (PMC3201528; doi:10.1107/S1600536811039158)
Supplement: Supplementary file 1 [file e-67-o2785-sup1.cif]

##############################################################################
#                                                                            #
# This CIF contains the data in a paper accepted for publication in          #
# Acta Crystallographica Section E. It conforms to the requirements of       #
# Notes for Authors for Acta Crystallographica Section E, and has been       #
# peer reviewed under the auspices of the IUCr Commission on Journals.       #
#                                                                            #
# Full details of the Crystallographic Information File format               #
# are given in the paper "The Crystallographic Information File (CIF):       #
# a New Standard Archive File for Crystallography" by S. R. Hall, F. H.      #
# Allen and I. D. Brown [Acta Cryst. (1991), A47, 655-685].                  #
#                                                                            #
# The current version of the core CIF dictionary is obtainable from          #
# ftp://ftp.iucr.org/pub/cif_core.dic.                                       #
#                                                                            #
# Software is freely available for graphical display of the structure(s)     #
# in this CIF. For information consult the CIF software page                 #
# http://www.iucr.org/resources/cif/software.                                #
#                                                                            #
# This file may be used for bona fide research purposes within the           #
# scientific community so long as proper attribution is given to the journal # 
# article from which it was obtained.                                        #
#                                                                            #
##############################################################################
data_I
_audit_creation_method     SHELXL97
_chemical_name_systematic
;
4-((<i>E</i>)-{2-[<i>N</i>-(1,5-Dimethyl-3-oxo-2-phenyl-2,3-dihydro-1<i>H</i>-
pyrazol-4-yl)carboximidoyl]benzylidene}amino)-1,5-dimethyl-2-phenyl-
2,3-dihydro-1<i>H</i>-pyrazol-3-one
;
_chemical_name_common     ?
_chemical_formula_moiety     'C30 H28 N6 O2'
_chemical_formula_sum     'C30 H28 N6 O2'
_chemical_formula_iupac     'C30 H28 N6 O2'
_chemical_formula_weight     504.58
_chemical_melting_point     ?
_symmetry_cell_setting     monoclinic
_symmetry_space_group_name_H-M     'P 21'
_symmetry_space_group_name_Hall     'P 2yb'
loop_
    _symmetry_equiv_pos_as_xyz
    'x, y, z'
    '-x, y+1/2, -z'
_cell_length_a     12.6048(2)
_cell_length_b     7.3389(2)
_cell_length_c     14.3877(3)
_cell_angle_alpha     90.00
_cell_angle_beta     107.6220(10)
_cell_angle_gamma     90.00
_cell_volume     1268.48(5)
_cell_formula_units_Z     2
_cell_measurement_reflns_used     5101
_cell_measurement_theta_min     2.57
_cell_measurement_theta_max     28.17
_cell_measurement_temperature     200(2)
_exptl_crystal_description     rod
_exptl_crystal_colour     yellow
_exptl_crystal_size_max     0.331
_exptl_crystal_size_mid     0.146
_exptl_crystal_size_min     0.077
_exptl_crystal_density_diffrn     1.321
_exptl_crystal_density_meas     ?
_exptl_crystal_density_method     'not measured'
_exptl_crystal_F_000     532
_exptl_absorpt_coefficient_mu     0.086
_exptl_absorpt_correction_type     none
_exptl_absorpt_process_details     ?
_exptl_absorpt_correction_T_min     ?
_exptl_absorpt_correction_T_max     ?
_exptl_special_details     ?
_diffrn_ambient_temperature     200(2)
_diffrn_radiation_type     MoK\a
_diffrn_radiation_wavelength     0.71073
_diffrn_radiation_source     'fine-focus sealed tube'
_diffrn_radiation_monochromator     graphite
_diffrn_measurement_device_type     'Bruker APEXII CCD'
_diffrn_measurement_device     ?
_diffrn_measurement_method     '\f and \w scans'
_diffrn_reflns_number     12317
_diffrn_reflns_av_R_equivalents     0.0323
_diffrn_reflns_av_sigmaI/netI     0.0320
_diffrn_reflns_theta_min     2.57
_diffrn_reflns_theta_max     28.31
_diffrn_reflns_theta_full     28.31
_diffrn_measured_fraction_theta_max     0.997
_diffrn_measured_fraction_theta_full     0.997
_diffrn_reflns_limit_h_min     -16
_diffrn_reflns_limit_h_max     16
_diffrn_reflns_limit_k_min     -9
_diffrn_reflns_limit_k_max     9
_diffrn_reflns_limit_l_min     -19
_diffrn_reflns_limit_l_max     18
_refine_special_details
;
Due to the absence of a strong anomalous scatterer, the Flack parameter is
meaningless. Thus, Friedel opposites (2450 pairs) have been merged and the
item was removed from the CIF.
;
_reflns_number_total     3399
_reflns_number_gt     2806
_reflns_threshold_expression     I>2\s(I)
_refine_ls_structure_factor_coef     Fsqd
_refine_ls_matrix_type     full
_refine_ls_R_factor_all     0.0494
_refine_ls_R_factor_gt     0.0355
_refine_ls_wR_factor_gt     0.0748
_refine_ls_wR_factor_ref     0.0791
_refine_ls_goodness_of_fit_ref     1.014
_refine_ls_restrained_S_all     1.013
_refine_ls_number_reflns     3399
_refine_ls_number_parameters     347
_refine_ls_number_restraints     1
_refine_ls_number_constraints     0
_refine_ls_hydrogen_treatment     constr
_refine_ls_weighting_scheme     calc
_refine_ls_weighting_details
                 'calc w=1/[\s^2^(Fo^2^)+(0.0471P)^2^] where P=(Fo^2^+2Fc^2^)/3'
_atom_sites_solution_hydrogens     geom
_atom_sites_solution_primary     direct
_atom_sites_solution_secondary     difmap
_refine_ls_shift/su_max     0.000
_refine_ls_shift/su_mean     0.000
_refine_diff_density_max     0.145
_refine_diff_density_min     -0.179
_refine_ls_extinction_method     none
_refine_ls_extinction_coef     ?
loop_
    _atom_type_symbol
    _atom_type_description
    _atom_type_scat_dispersion_real
    _atom_type_scat_dispersion_imag
    _atom_type_scat_source
    'C' 'C' 0.0033 0.0016
                         'International Tables Vol C Tables 4.2.6.8 and 6.1.1.4'
    'H' 'H' 0.0000 0.0000
                         'International Tables Vol C Tables 4.2.6.8 and 6.1.1.4'
    'N' 'N' 0.0061 0.0033
                         'International Tables Vol C Tables 4.2.6.8 and 6.1.1.4'
    'O' 'O' 0.0106 0.0060
                         'International Tables Vol C Tables 4.2.6.8 and 6.1.1.4'
_computing_data_collection     'APEX2 (Bruker, 2010)'
_computing_cell_refinement     'SAINT (Bruker, 2010)'
_computing_data_reduction     'SAINT (Bruker, 2010)'
_computing_structure_solution     'SHELXS97 (Sheldrick, 2008)'
_computing_structure_refinement     'SHELXL97 (Sheldrick, 2008)'
_computing_molecular_graphics
            'ORTEPIII (Farrugia, 1997) and Mercury (Macrae <i>et al.</i>, 2008)'
_computing_publication_material
                            'SHELXL97 (Sheldrick, 2008) and PLATON (Spek, 2009)'
loop_
    _atom_site_type_symbol
    _atom_site_label
    _atom_site_fract_x
    _atom_site_fract_y
    _atom_site_fract_z
    _atom_site_U_iso_or_equiv
    _atom_site_adp_type
    _atom_site_calc_flag
    _atom_site_refinement_flags
    _atom_site_occupancy
    _atom_site_symmetry_multiplicity
    _atom_site_disorder_assembly
    _atom_site_disorder_group
    O O1 0.22361(12) -0.1543(2) 0.36994(11) 0.0389(3) Uani d . 1 1 . .
    O O2 0.08533(11) 0.2814(2) 0.22952(10) 0.0368(3) Uani d . 1 1 . .
    N N1 0.43019(13) -0.2449(2) 0.30112(11) 0.0319(4) Uani d . 1 1 . .
    N N2 0.24983(12) 0.3960(2) 0.11404(11) 0.0307(4) Uani d . 1 1 . .
    N N3 0.26332(13) -0.4405(2) 0.44041(11) 0.0313(4) Uani d . 1 1 . .
    N N4 0.34923(13) -0.5696(2) 0.45284(12) 0.0329(4) Uani d . 1 1 . .
    N N5 0.01135(12) 0.5670(2) 0.17718(11) 0.0290(3) Uani d . 1 1 . .
    N N6 0.02704(13) 0.7000(2) 0.11152(11) 0.0307(4) Uani d . 1 1 . .
    C C1 0.38269(15) -0.1028(3) 0.25442(13) 0.0300(4) Uani d . 1 1 . .
    H H1 0.3122 -0.0659 0.2590 0.036 Uiso calc R 1 1 . .
    C C2 0.28998(15) 0.2528(3) 0.16189(13) 0.0287(4) Uani d . 1 1 . .
    H H2 0.2550 0.2004 0.2054 0.034 Uiso calc R 1 1 . .
    C C11 0.43573(14) 0.0033(3) 0.19412(12) 0.0271(4) Uani d . 1 1 . .
    C C12 0.39117(14) 0.1687(3) 0.14939(12) 0.0268(4) Uani d . 1 1 . .
    C C13 0.44707(14) 0.2614(3) 0.09350(13) 0.0320(4) Uani d . 1 1 . .
    H H13 0.4179 0.3738 0.0638 0.038 Uiso calc R 1 1 . .
    C C14 0.54326(16) 0.1942(3) 0.08029(14) 0.0362(5) Uani d . 1 1 . .
    H H14 0.5793 0.2586 0.0411 0.043 Uiso calc R 1 1 . .
    C C15 0.58734(15) 0.0316(3) 0.12471(14) 0.0353(5) Uani d . 1 1 . .
    H H15 0.6542 -0.0152 0.1165 0.042 Uiso calc R 1 1 . .
    C C16 0.53411(15) -0.0616(3) 0.18057(13) 0.0331(5) Uani d . 1 1 . .
    H H16 0.5650 -0.1728 0.2106 0.040 Uiso calc R 1 1 . .
    C C21 0.19608(15) -0.4426(3) 0.50392(12) 0.0291(4) Uani d . 1 1 . .
    C C22 0.23326(16) -0.5253(3) 0.59461(13) 0.0366(5) Uani d . 1 1 . .
    H H22 0.3059 -0.5760 0.6168 0.044 Uiso calc R 1 1 . .
    C C23 0.16325(18) -0.5334(3) 0.65265(14) 0.0410(5) Uani d . 1 1 . .
    H H23 0.1877 -0.5922 0.7143 0.049 Uiso calc R 1 1 . .
    C C24 0.05832(18) -0.4567(3) 0.62151(15) 0.0404(5) Uani d . 1 1 . .
    H H24 0.0104 -0.4637 0.6612 0.048 Uiso calc R 1 1 . .
    C C25 0.02366(17) -0.3697(3) 0.53213(14) 0.0387(5) Uani d . 1 1 . .
    H H25 -0.0478 -0.3143 0.5112 0.046 Uiso calc R 1 1 . .
    C C26 0.09157(15) -0.3625(3) 0.47301(14) 0.0331(4) Uani d . 1 1 . .
    H H26 0.0670 -0.3030 0.4115 0.040 Uiso calc R 1 1 . .
    C C31 -0.09471(14) 0.5517(3) 0.19288(12) 0.0266(4) Uani d . 1 1 . .
    C C32 -0.19051(15) 0.6147(3) 0.12384(13) 0.0308(4) Uani d . 1 1 . .
    H H32 -0.1866 0.6711 0.0655 0.037 Uiso calc R 1 1 . .
    C C33 -0.29113(15) 0.5939(3) 0.14162(15) 0.0371(5) Uani d . 1 1 . .
    H H33 -0.3572 0.6365 0.0950 0.044 Uiso calc R 1 1 . .
    C C34 -0.29758(16) 0.5124(3) 0.22569(16) 0.0398(5) Uani d . 1 1 . .
    H H34 -0.3677 0.4997 0.2369 0.048 Uiso calc R 1 1 . .
    C C35 -0.20286(16) 0.4491(3) 0.29363(15) 0.0389(5) Uani d . 1 1 . .
    H H35 -0.2074 0.3923 0.3516 0.047 Uiso calc R 1 1 . .
    C C36 -0.10063(15) 0.4686(3) 0.27696(13) 0.0315(4) Uani d . 1 1 . .
    H H36 -0.0349 0.4248 0.3235 0.038 Uiso calc R 1 1 . .
    C C41 0.27970(16) -0.2948(3) 0.38473(13) 0.0308(4) Uani d . 1 1 . .
    C C42 0.37715(15) -0.3447(3) 0.35641(13) 0.0300(4) Uani d . 1 1 . .
    C C43 0.41402(15) -0.5094(3) 0.39719(13) 0.0312(4) Uani d . 1 1 . .
    C C44 0.51017(17) -0.6187(3) 0.38933(15) 0.0396(5) Uani d . 1 1 . .
    H H44A 0.4831 -0.7214 0.3449 0.059 Uiso calc R 1 1 . .
    H H44B 0.5521 -0.6650 0.4539 0.059 Uiso calc R 1 1 . .
    H H44C 0.5587 -0.5419 0.3640 0.059 Uiso calc R 1 1 . .
    C C45 0.31200(19) -0.7619(3) 0.44471(16) 0.0425(5) Uani d . 1 1 . .
    H H45A 0.2540 -0.7801 0.3823 0.064 Uiso calc R 1 1 . .
    H H45B 0.2821 -0.7909 0.4984 0.064 Uiso calc R 1 1 . .
    H H45C 0.3753 -0.8419 0.4480 0.064 Uiso calc R 1 1 . .
    C C51 0.08748(14) 0.4251(3) 0.18620(13) 0.0275(4) Uani d . 1 1 . .
    C C52 0.15879(14) 0.4847(3) 0.12943(12) 0.0271(4) Uani d . 1 1 . .
    C C53 0.12091(14) 0.6489(3) 0.08866(13) 0.0293(4) Uani d . 1 1 . .
    C C54 0.16732(17) 0.7650(3) 0.02611(16) 0.0416(5) Uani d . 1 1 . .
    H H54A 0.1097 0.7886 -0.0358 0.062 Uiso calc R 1 1 . .
    H H54B 0.2302 0.7024 0.0135 0.062 Uiso calc R 1 1 . .
    H H54C 0.1927 0.8808 0.0593 0.062 Uiso calc R 1 1 . .
    C C55 0.01693(18) 0.8901(3) 0.14159(16) 0.0388(5) Uani d . 1 1 . .
    H H55A 0.0748 0.9148 0.2033 0.058 Uiso calc R 1 1 . .
    H H55B -0.0566 0.9082 0.1502 0.058 Uiso calc R 1 1 . .
    H H55C 0.0259 0.9734 0.0913 0.058 Uiso calc R 1 1 . .
loop_
    _atom_site_aniso_label
    _atom_site_aniso_U_11
    _atom_site_aniso_U_22
    _atom_site_aniso_U_33
    _atom_site_aniso_U_12
    _atom_site_aniso_U_13
    _atom_site_aniso_U_23
    O1 0.0467(8) 0.0251(8) 0.0483(8) 0.0089(6) 0.0195(7) 0.0109(7)
    O2 0.0414(7) 0.0240(7) 0.0490(8) 0.0088(6) 0.0198(6) 0.0133(7)
    N1 0.0374(8) 0.0270(9) 0.0305(8) 0.0042(7) 0.0091(7) 0.0037(7)
    N2 0.0318(8) 0.0291(9) 0.0310(8) 0.0045(7) 0.0092(6) 0.0042(7)
    N3 0.0403(8) 0.0223(8) 0.0312(8) 0.0030(7) 0.0107(7) 0.0050(7)
    N4 0.0438(9) 0.0217(9) 0.0321(8) 0.0054(7) 0.0100(7) 0.0052(7)
    N5 0.0335(8) 0.0206(8) 0.0336(8) 0.0058(7) 0.0114(6) 0.0068(7)
    N6 0.0366(8) 0.0204(8) 0.0344(8) 0.0042(7) 0.0099(7) 0.0059(7)
    C1 0.0315(9) 0.0276(11) 0.0315(9) 0.0026(8) 0.0105(8) 0.0007(9)
    C2 0.0312(9) 0.0277(10) 0.0281(9) 0.0025(8) 0.0104(7) 0.0032(8)
    C11 0.0296(8) 0.0264(10) 0.0245(8) 0.0011(8) 0.0070(7) -0.0017(8)
    C12 0.0282(8) 0.0273(10) 0.0239(8) 0.0002(8) 0.0066(7) -0.0012(8)
    C13 0.0335(9) 0.0291(10) 0.0332(10) -0.0002(8) 0.0098(8) 0.0048(9)
    C14 0.0336(10) 0.0413(12) 0.0359(10) -0.0052(9) 0.0139(8) 0.0003(10)
    C15 0.0284(9) 0.0426(13) 0.0364(10) 0.0035(9) 0.0122(8) -0.0048(10)
    C16 0.0323(9) 0.0329(12) 0.0336(10) 0.0062(9) 0.0091(8) -0.0001(9)
    C21 0.0390(9) 0.0216(9) 0.0264(9) -0.0042(8) 0.0096(7) -0.0013(8)
    C22 0.0444(10) 0.0319(11) 0.0301(9) -0.0030(10) 0.0063(8) 0.0033(9)
    C23 0.0595(12) 0.0352(12) 0.0276(9) -0.0059(11) 0.0123(9) 0.0027(9)
    C24 0.0546(12) 0.0329(12) 0.0384(11) -0.0105(10) 0.0214(9) -0.0036(10)
    C25 0.0432(11) 0.0308(11) 0.0433(11) -0.0034(10) 0.0150(9) -0.0026(10)
    C26 0.0415(10) 0.0262(10) 0.0297(9) -0.0016(9) 0.0078(8) 0.0022(8)
    C31 0.0299(8) 0.0205(9) 0.0293(9) 0.0045(8) 0.0087(7) -0.0040(8)
    C32 0.0386(10) 0.0265(10) 0.0260(9) 0.0090(9) 0.0081(8) -0.0019(8)
    C33 0.0336(9) 0.0340(12) 0.0395(10) 0.0091(9) 0.0049(8) -0.0032(9)
    C34 0.0349(10) 0.0364(12) 0.0521(12) 0.0032(9) 0.0191(9) -0.0012(10)
    C35 0.0481(11) 0.0319(11) 0.0404(11) 0.0060(10) 0.0189(9) 0.0049(10)
    C36 0.0360(9) 0.0258(10) 0.0310(9) 0.0048(8) 0.0076(8) 0.0023(8)
    C41 0.0381(10) 0.0243(10) 0.0278(9) -0.0006(8) 0.0063(8) 0.0004(8)
    C42 0.0351(9) 0.0259(10) 0.0265(9) 0.0018(8) 0.0059(8) 0.0015(8)
    C43 0.0385(10) 0.0273(10) 0.0247(8) 0.0030(9) 0.0049(8) -0.0009(8)
    C44 0.0460(11) 0.0332(12) 0.0383(11) 0.0103(10) 0.0105(9) 0.0043(9)
    C45 0.0575(13) 0.0220(11) 0.0477(12) 0.0051(10) 0.0155(10) 0.0060(10)
    C51 0.0307(9) 0.0218(10) 0.0282(9) 0.0032(8) 0.0061(7) 0.0010(8)
    C52 0.0297(8) 0.0235(9) 0.0263(8) 0.0027(8) 0.0059(7) 0.0018(8)
    C53 0.0312(9) 0.0264(10) 0.0288(9) 0.0011(8) 0.0071(7) 0.0021(9)
    C54 0.0453(11) 0.0335(12) 0.0472(12) 0.0035(10) 0.0158(10) 0.0145(11)
    C55 0.0514(12) 0.0197(10) 0.0451(12) 0.0061(9) 0.0142(10) 0.0041(9)
_geom_special_details     ?
loop_
    _geom_bond_atom_site_label_1
    _geom_bond_atom_site_label_2
    _geom_bond_site_symmetry_2
    _geom_bond_distance
    _geom_bond_publ_flag
    O1 C41 . 1.232(2) ?
    O2 C51 . 1.229(2) ?
    N1 C1 . 1.286(3) ?
    N1 C42 . 1.392(2) ?
    N2 C2 . 1.274(2) ?
    N2 C52 . 1.394(2) ?
    N3 C41 . 1.389(2) ?
    N3 N4 . 1.409(2) ?
    N3 C21 . 1.422(2) ?
    N4 C43 . 1.378(2) ?
    N4 C45 . 1.481(3) ?
    N5 C51 . 1.395(2) ?
    N5 N6 . 1.413(2) ?
    N5 C31 . 1.426(2) ?
    N6 C53 . 1.373(2) ?
    N6 C55 . 1.478(3) ?
    C1 C11 . 1.469(3) ?
    C1 H1 . 0.9500 ?
    C2 C12 . 1.476(3) ?
    C2 H2 . 0.9500 ?
    C11 C16 . 1.396(2) ?
    C11 C12 . 1.408(3) ?
    C12 C13 . 1.396(3) ?
    C13 C14 . 1.374(3) ?
    C13 H13 . 0.9500 ?
    C14 C15 . 1.388(3) ?
    C14 H14 . 0.9500 ?
    C15 C16 . 1.375(3) ?
    C15 H15 . 0.9500 ?
    C16 H16 . 0.9500 ?
    C21 C22 . 1.386(3) ?
    C21 C26 . 1.387(3) ?
    C22 C23 . 1.388(3) ?
    C22 H22 . 0.9500 ?
    C23 C24 . 1.381(3) ?
    C23 H23 . 0.9500 ?
    C24 C25 . 1.383(3) ?
    C24 H24 . 0.9500 ?
    C25 C26 . 1.378(3) ?
    C25 H25 . 0.9500 ?
    C26 H26 . 0.9500 ?
    C31 C36 . 1.377(3) ?
    C31 C32 . 1.390(2) ?
    C32 C33 . 1.376(3) ?
    C32 H32 . 0.9500 ?
    C33 C34 . 1.374(3) ?
    C33 H33 . 0.9500 ?
    C34 C35 . 1.375(3) ?
    C34 H34 . 0.9500 ?
    C35 C36 . 1.388(3) ?
    C35 H35 . 0.9500 ?
    C36 H36 . 0.9500 ?
    C41 C42 . 1.453(3) ?
    C42 C43 . 1.362(3) ?
    C43 C44 . 1.486(3) ?
    C44 H44A . 0.9800 ?
    C44 H44B . 0.9800 ?
    C44 H44C . 0.9800 ?
    C45 H45A . 0.9800 ?
    C45 H45B . 0.9800 ?
    C45 H45C . 0.9800 ?
    C51 C52 . 1.453(3) ?
    C52 C53 . 1.362(3) ?
    C53 C54 . 1.482(3) ?
    C54 H54A . 0.9800 ?
    C54 H54B . 0.9800 ?
    C54 H54C . 0.9800 ?
    C55 H55A . 0.9800 ?
    C55 H55B . 0.9800 ?
    C55 H55C . 0.9800 ?
loop_
    _geom_angle_atom_site_label_1
    _geom_angle_atom_site_label_2
    _geom_angle_atom_site_label_3
    _geom_angle_site_symmetry_1
    _geom_angle_site_symmetry_3
    _geom_angle
    _geom_angle_publ_flag
    C1 N1 C42 . . 119.80(16) ?
    C2 N2 C52 . . 120.71(16) ?
    C41 N3 N4 . . 110.38(14) ?
    C41 N3 C21 . . 126.90(16) ?
    N4 N3 C21 . . 119.75(15) ?
    C43 N4 N3 . . 106.19(15) ?
    C43 N4 C45 . . 119.27(17) ?
    N3 N4 C45 . . 114.69(16) ?
    C51 N5 N6 . . 110.25(14) ?
    C51 N5 C31 . . 125.29(16) ?
    N6 N5 C31 . . 119.20(14) ?
    C53 N6 N5 . . 106.08(14) ?
    C53 N6 C55 . . 119.00(17) ?
    N5 N6 C55 . . 114.48(15) ?
    N1 C1 C11 . . 121.03(17) ?
    N1 C1 H1 . . 119.5 ?
    C11 C1 H1 . . 119.5 ?
    N2 C2 C12 . . 119.71(17) ?
    N2 C2 H2 . . 120.1 ?
    C12 C2 H2 . . 120.1 ?
    C16 C11 C12 . . 118.59(17) ?
    C16 C11 C1 . . 118.93(17) ?
    C12 C11 C1 . . 122.48(16) ?
    C13 C12 C11 . . 118.83(17) ?
    C13 C12 C2 . . 118.15(17) ?
    C11 C12 C2 . . 122.98(17) ?
    C14 C13 C12 . . 121.67(19) ?
    C14 C13 H13 . . 119.2 ?
    C12 C13 H13 . . 119.2 ?
    C13 C14 C15 . . 119.46(19) ?
    C13 C14 H14 . . 120.3 ?
    C15 C14 H14 . . 120.3 ?
    C16 C15 C14 . . 119.93(18) ?
    C16 C15 H15 . . 120.0 ?
    C14 C15 H15 . . 120.0 ?
    C15 C16 C11 . . 121.53(19) ?
    C15 C16 H16 . . 119.2 ?
    C11 C16 H16 . . 119.2 ?
    C22 C21 C26 . . 120.34(18) ?
    C22 C21 N3 . . 120.80(17) ?
    C26 C21 N3 . . 118.84(16) ?
    C21 C22 C23 . . 119.34(19) ?
    C21 C22 H22 . . 120.3 ?
    C23 C22 H22 . . 120.3 ?
    C24 C23 C22 . . 120.54(19) ?
    C24 C23 H23 . . 119.7 ?
    C22 C23 H23 . . 119.7 ?
    C23 C24 C25 . . 119.46(19) ?
    C23 C24 H24 . . 120.3 ?
    C25 C24 H24 . . 120.3 ?
    C26 C25 C24 . . 120.7(2) ?
    C26 C25 H25 . . 119.6 ?
    C24 C25 H25 . . 119.6 ?
    C25 C26 C21 . . 119.52(18) ?
    C25 C26 H26 . . 120.2 ?
    C21 C26 H26 . . 120.2 ?
    C36 C31 C32 . . 120.58(17) ?
    C36 C31 N5 . . 118.48(15) ?
    C32 C31 N5 . . 120.91(16) ?
    C33 C32 C31 . . 118.70(17) ?
    C33 C32 H32 . . 120.7 ?
    C31 C32 H32 . . 120.7 ?
    C34 C33 C32 . . 121.04(18) ?
    C34 C33 H33 . . 119.5 ?
    C32 C33 H33 . . 119.5 ?
    C33 C34 C35 . . 120.20(18) ?
    C33 C34 H34 . . 119.9 ?
    C35 C34 H34 . . 119.9 ?
    C34 C35 C36 . . 119.62(19) ?
    C34 C35 H35 . . 120.2 ?
    C36 C35 H35 . . 120.2 ?
    C31 C36 C35 . . 119.86(17) ?
    C31 C36 H36 . . 120.1 ?
    C35 C36 H36 . . 120.1 ?
    O1 C41 N3 . . 124.51(18) ?
    O1 C41 C42 . . 130.71(19) ?
    N3 C41 C42 . . 104.68(16) ?
    C43 C42 N1 . . 123.54(18) ?
    C43 C42 C41 . . 108.06(17) ?
    N1 C42 C41 . . 128.35(17) ?
    C42 C43 N4 . . 110.47(17) ?
    C42 C43 C44 . . 128.76(19) ?
    N4 C43 C44 . . 120.76(18) ?
    C43 C44 H44A . . 109.5 ?
    C43 C44 H44B . . 109.5 ?
    H44A C44 H44B . . 109.5 ?
    C43 C44 H44C . . 109.5 ?
    H44A C44 H44C . . 109.5 ?
    H44B C44 H44C . . 109.5 ?
    N4 C45 H45A . . 109.5 ?
    N4 C45 H45B . . 109.5 ?
    H45A C45 H45B . . 109.5 ?
    N4 C45 H45C . . 109.5 ?
    H45A C45 H45C . . 109.5 ?
    H45B C45 H45C . . 109.5 ?
    O2 C51 N5 . . 124.56(17) ?
    O2 C51 C52 . . 130.96(17) ?
    N5 C51 C52 . . 104.37(16) ?
    C53 C52 N2 . . 122.88(17) ?
    C53 C52 C51 . . 108.21(16) ?
    N2 C52 C51 . . 128.89(17) ?
    C52 C53 N6 . . 110.71(17) ?
    C52 C53 C54 . . 128.22(18) ?
    N6 C53 C54 . . 121.06(17) ?
    C53 C54 H54A . . 109.5 ?
    C53 C54 H54B . . 109.5 ?
    H54A C54 H54B . . 109.5 ?
    C53 C54 H54C . . 109.5 ?
    H54A C54 H54C . . 109.5 ?
    H54B C54 H54C . . 109.5 ?
    N6 C55 H55A . . 109.5 ?
    N6 C55 H55B . . 109.5 ?
    H55A C55 H55B . . 109.5 ?
    N6 C55 H55C . . 109.5 ?
    H55A C55 H55C . . 109.5 ?
    H55B C55 H55C . . 109.5 ?
loop_
    _geom_torsion_atom_site_label_1
    _geom_torsion_atom_site_label_2
    _geom_torsion_atom_site_label_3
    _geom_torsion_atom_site_label_4
    _geom_torsion_site_symmetry_1
    _geom_torsion_site_symmetry_2
    _geom_torsion_site_symmetry_3
    _geom_torsion_site_symmetry_4
    _geom_torsion
    _geom_torsion_publ_flag
    C41 N3 N4 C43 . . . . -5.0(2) ?
    C21 N3 N4 C43 . . . . -166.77(16) ?
    C41 N3 N4 C45 . . . . -138.91(17) ?
    C21 N3 N4 C45 . . . . 59.3(2) ?
    C51 N5 N6 C53 . . . . -6.49(19) ?
    C31 N5 N6 C53 . . . . -162.23(16) ?
    C51 N5 N6 C55 . . . . -139.77(17) ?
    C31 N5 N6 C55 . . . . 64.5(2) ?
    C42 N1 C1 C11 . . . . -178.92(16) ?
    C52 N2 C2 C12 . . . . -175.70(16) ?
    N1 C1 C11 C16 . . . . 6.0(3) ?
    N1 C1 C11 C12 . . . . -173.96(17) ?
    C16 C11 C12 C13 . . . . -0.1(2) ?
    C1 C11 C12 C13 . . . . 179.78(17) ?
    C16 C11 C12 C2 . . . . -177.71(17) ?
    C1 C11 C12 C2 . . . . 2.2(3) ?
    N2 C2 C12 C13 . . . . 7.2(3) ?
    N2 C2 C12 C11 . . . . -175.19(17) ?
    C11 C12 C13 C14 . . . . 0.8(3) ?
    C2 C12 C13 C14 . . . . 178.47(16) ?
    C12 C13 C14 C15 . . . . -1.0(3) ?
    C13 C14 C15 C16 . . . . 0.6(3) ?
    C14 C15 C16 C11 . . . . 0.0(3) ?
    C12 C11 C16 C15 . . . . -0.2(3) ?
    C1 C11 C16 C15 . . . . 179.84(17) ?
    C41 N3 C21 C22 . . . . -137.5(2) ?
    N4 N3 C21 C22 . . . . 21.0(3) ?
    C41 N3 C21 C26 . . . . 43.5(3) ?
    N4 N3 C21 C26 . . . . -158.03(17) ?
    C26 C21 C22 C23 . . . . 2.5(3) ?
    N3 C21 C22 C23 . . . . -176.58(19) ?
    C21 C22 C23 C24 . . . . -1.3(3) ?
    C22 C23 C24 C25 . . . . -0.7(3) ?
    C23 C24 C25 C26 . . . . 1.5(3) ?
    C24 C25 C26 C21 . . . . -0.4(3) ?
    C22 C21 C26 C25 . . . . -1.6(3) ?
    N3 C21 C26 C25 . . . . 177.43(18) ?
    C51 N5 C31 C36 . . . . 49.2(3) ?
    N6 N5 C31 C36 . . . . -159.00(17) ?
    C51 N5 C31 C32 . . . . -129.2(2) ?
    N6 N5 C31 C32 . . . . 22.7(3) ?
    C36 C31 C32 C33 . . . . 0.5(3) ?
    N5 C31 C32 C33 . . . . 178.85(19) ?
    C31 C32 C33 C34 . . . . 0.0(3) ?
    C32 C33 C34 C35 . . . . -0.4(3) ?
    C33 C34 C35 C36 . . . . 0.3(3) ?
    C32 C31 C36 C35 . . . . -0.6(3) ?
    N5 C31 C36 C35 . . . . -178.99(19) ?
    C34 C35 C36 C31 . . . . 0.2(3) ?
    N4 N3 C41 O1 . . . . -172.85(17) ?
    C21 N3 C41 O1 . . . . -12.7(3) ?
    N4 N3 C41 C42 . . . . 3.94(19) ?
    C21 N3 C41 C42 . . . . 164.11(16) ?
    C1 N1 C42 C43 . . . . 170.82(18) ?
    C1 N1 C42 C41 . . . . -12.0(3) ?
    O1 C41 C42 C43 . . . . 175.1(2) ?
    N3 C41 C42 C43 . . . . -1.43(19) ?
    O1 C41 C42 N1 . . . . -2.4(3) ?
    N3 C41 C42 N1 . . . . -178.94(17) ?
    N1 C42 C43 N4 . . . . 176.02(17) ?
    C41 C42 C43 N4 . . . . -1.6(2) ?
    N1 C42 C43 C44 . . . . -2.9(3) ?
    C41 C42 C43 C44 . . . . 179.46(18) ?
    N3 N4 C43 C42 . . . . 4.0(2) ?
    C45 N4 C43 C42 . . . . 135.41(18) ?
    N3 N4 C43 C44 . . . . -176.99(16) ?
    C45 N4 C43 C44 . . . . -45.6(3) ?
    N6 N5 C51 O2 . . . . -171.39(17) ?
    C31 N5 C51 O2 . . . . -17.5(3) ?
    N6 N5 C51 C52 . . . . 5.15(19) ?
    C31 N5 C51 C52 . . . . 159.09(16) ?
    C2 N2 C52 C53 . . . . 172.22(17) ?
    C2 N2 C52 C51 . . . . -9.2(3) ?
    O2 C51 C52 C53 . . . . 174.31(19) ?
    N5 C51 C52 C53 . . . . -1.92(19) ?
    O2 C51 C52 N2 . . . . -4.4(3) ?
    N5 C51 C52 N2 . . . . 179.37(17) ?
    N2 C52 C53 N6 . . . . 176.71(16) ?
    C51 C52 C53 N6 . . . . -2.1(2) ?
    N2 C52 C53 C54 . . . . -2.3(3) ?
    C51 C52 C53 C54 . . . . 178.90(19) ?
    N5 N6 C53 C52 . . . . 5.20(19) ?
    C55 N6 C53 C52 . . . . 135.95(18) ?
    N5 N6 C53 C54 . . . . -175.71(17) ?
    C55 N6 C53 C54 . . . . -45.0(3) ?
loop_
    _geom_hbond_atom_site_label_D
    _geom_hbond_atom_site_label_H
    _geom_hbond_atom_site_label_A
    _geom_hbond_site_symmetry_A
    _geom_hbond_distance_DH
    _geom_hbond_distance_HA
    _geom_hbond_distance_DA
    _geom_hbond_angle_DHA
    _geom_hbond_publ_flag
    C45 H45A O2 1_545 0.98 2.59 3.535(2) 160.9 yes
    C55 H55A O1 1_565 0.98 2.61 3.536(3) 158.1 yes
data_global
_journal_date_recd_electronic     2011-09-20
_journal_date_accepted     2011-09-23
_journal_name_full     'Acta Crystallographica, Section E'
_journal_year     2011
_journal_volume     67
_journal_issue     10
_journal_page_first     o2785
_journal_page_last     o2786
_journal_paper_category     QO
_journal_coeditor_code     BH2383
_publ_contact_author_name     'Dr Richard Betz'
_publ_contact_author_address
;
Department of Chemistry
Nelson Mandela Metropolitan University
Summerstrand Campus (South)
University Way
Summerstrand
PO Box 77000
Port Elizabeth
6031
South Africa
;
_publ_contact_author_email     richard.betz@webmail.co.za
_publ_contact_author_fax     +27-41-504-4236
_publ_contact_author_phone     +27-41-504-4285
_publ_section_title
;\
4-((<i>E</i>)-{2-[<i>N</i>-(1,5-Dimethyl-3-oxo-2-phenyl-2,3-dihydro-1<i>H</i>-\
pyrazol-4-yl)carboximidoyl]benzylidene}amino)-1,5-dimethyl-2-phenyl-\
2,3-dihydro-1<i>H</i>-pyrazol-3-one
;
loop_
    _publ_author_name
    _publ_author_address
    "Potgieter, Kim"
;
Nelson Mandela Metropolitan University
Summerstrand Campus
Department of Chemistry
University Way
Summerstrand
PO Box 77000
Port Elizabeth
6031
South Africa
;
    "Hosten, Eric"
;
Nelson Mandela Metropolitan University
Summerstrand Campus
Department of Chemistry
University Way
Summerstrand
PO Box 77000
Port Elizabeth
6031
South Africa
;
    "Gerber, Thomas"
;
Nelson Mandela Metropolitan University
Summerstrand Campus
Department of Chemistry
University Way
Summerstrand
PO Box 77000
Port Elizabeth
6031
South Africa
;
    "Betz, Richard"
;
Nelson Mandela Metropolitan University
Summerstrand Campus
Department of Chemistry
University Way
Summerstrand
PO Box 77000
Port Elizabeth
6031
South Africa
;
