# Supplementary material for: 4-((E)-{2-[N-(1,5-Dimethyl-3-oxo-2-phenyl-2,3-dihydro-1H-pyrazol-4-yl)carboximido­yl]benzyl­idene}amino)-1,5-dimethyl-2-phenyl-2,3-dihydro-1H-pyrazol-3-one
Source: Acta Crystallogr Sect E Struct Rep Online. 2011 Sep 30;67(Pt 10):o2785–6. doi: 10.1107/S1600536811039158 (PMC3201528; doi:10.1107/S1600536811039158)
Supplement: Supplementary file 3 [file e-67-o2785-Isup3.hkl]

# 
# h,k,l, Fc-squared, Fo-squared, sigma(Fo-squared) and status flag 
# 
data_I
_shelx_title ' ba409_s in P2(1)' 
_shelx_refln_list_code          4 
_shelx_F_calc_maximum      155.12 
_exptl_crystal_F_000       532.00 
_reflns_d_resolution_high  0.7493 
 
loop_ 
 _symmetry_equiv_pos_as_xyz 
 'x, y, z' 
 '-x, y+1/2, -z' 
 
_cell_length_a    12.6048 
_cell_length_b     7.3389 
_cell_length_c    14.3877 
_cell_angle_alpha  90.000 
_cell_angle_beta  107.622 
_cell_angle_gamma  90.000 
 
_shelx_F_squared_multiplier     1.000 
 
loop_ 
 _refln_index_h 
 _refln_index_k 
 _refln_index_l 
 _refln_F_squared_calc 
 _refln_F_squared_meas 
 _refln_F_squared_sigma 
 _refln_observed_status 
   2   0   0       54.04       47.94      1.11 o 
   3   0   0       16.78       13.10      1.12 o 
   4   0   0      324.00      293.36      3.69 o 
   5   0   0      236.38      245.80      4.24 o 
   6   0   0      837.35      831.25      9.82 o 
   7   0   0      157.32      162.15      2.44 o 
   8   0   0       50.28       46.43      1.88 o 
   9   0   0       10.86        8.54      1.30 o 
  10   0   0      197.29      193.92      5.17 o 
  11   0   0      242.45      234.11      6.70 o 
  12   0   0        1.06        2.18      3.17 o 
  13   0   0       14.47       12.74      3.67 o 
  14   0   0        0.48        3.05      7.58 o 
  15   0   0       39.26       42.18     11.14 o 
  16   0   0       13.50       25.85     11.25 o 
   1   1   0     1163.39     1088.35      4.16 o 
   2   1   0      702.64      643.49      5.93 o 
   3   1   0      757.23      709.98     28.72 o 
   4   1   0      594.57      612.70      4.13 o 
   5   1   0      283.42      303.62      2.52 o 
   6   1   0      352.12      350.87      4.35 o 
   7   1   0       24.55       21.98      1.43 o 
   8   1   0      134.02      143.14      2.60 o 
   9   1   0      456.19      462.13      3.90 o 
  10   1   0      109.48      101.07      2.74 o 
  11   1   0      224.05      212.76      3.36 o 
  12   1   0       29.28       26.70      2.59 o 
  13   1   0       58.52       62.78      3.53 o 
  14   1   0       10.47       12.33      2.81 o 
  15   1   0       10.81       14.60      3.27 o 
   0   2   0     1722.79     1721.45     12.26 o 
   1   2   0     1018.44      964.05      4.82 o 
   2   2   0      174.16      183.44      1.68 o 
   3   2   0      908.61      919.40      6.50 o 
   4   2   0       79.37       82.91      2.01 o 
   5   2   0      194.68      199.08      3.91 o 
   6   2   0        0.59        1.12      0.96 o 
   7   2   0      439.65      448.69      3.19 o 
   8   2   0       23.16       24.48      1.74 o 
   9   2   0       55.66       60.78      2.55 o 
  10   2   0       86.59       82.43      2.80 o 
  11   2   0       30.71       29.51      2.24 o 
  12   2   0      127.10      123.04      3.47 o 
  13   2   0       25.03       26.08      2.96 o 
  14   2   0        2.23        4.00      2.68 o 
  15   2   0        4.53       11.60      3.24 o 
   1   3   0      238.65      247.75      2.45 o 
   2   3   0       97.63      101.13      2.24 o 
   3   3   0      553.47      578.20      3.61 o 
   4   3   0     1308.01     1340.77      6.93 o 
   5   3   0      171.27      171.40      2.91 o 
   6   3   0      578.68      597.46      5.71 o 
   7   3   0       12.10       11.40      1.33 o 
   8   3   0       76.58       73.19      2.91 o 
   9   3   0        4.08        3.39      1.94 o 
  10   3   0       18.33       19.04      2.46 o 
  11   3   0      169.22      160.12      4.15 o 
  12   3   0      132.09      132.43      3.79 o 
  13   3   0       10.27        7.16      2.98 o 
  14   3   0       25.18       29.67      3.43 o 
  15   3   0        7.01        7.70      4.63 o 
   0   4   0      880.48     1003.88     12.26 o 
   1   4   0      360.61      395.88      3.07 o 
   2   4   0       18.19       22.18      1.56 o 
   3   4   0       77.38       85.05      3.96 o 
   4   4   0      208.99      220.50      3.87 o 
   5   4   0       69.79       69.66      1.85 o 
   6   4   0      114.62      117.90      3.83 o 
   7   4   0      438.43      421.91      5.25 o 
   8   4   0      695.03      676.86     11.34 o 
   9   4   0        3.92        3.34      2.06 o 
  10   4   0       58.05       54.56      3.16 o 
  11   4   0        1.32        2.77      2.43 o 
  12   4   0       38.30       40.10      3.47 o 
  13   4   0        9.09        9.30      2.66 o 
  14   4   0       50.97       52.30      4.41 o 
   1   5   0      183.60      185.71      3.17 o 
   2   5   0        6.34        8.69      2.13 o 
   3   5   0       90.23       91.57      4.05 o 
   4   5   0      246.84      252.64      6.65 o 
   5   5   0        9.05        8.92      2.82 o 
   6   5   0      144.91      138.95      4.88 o 
   7   5   0       17.47       20.50      2.26 o 
   8   5   0      217.94      209.90      3.87 o 
   9   5   0       16.88       20.65      2.26 o 
  10   5   0       10.10       11.10      2.99 o 
  11   5   0       22.20       23.18      3.38 o 
  12   5   0       12.07       14.72      3.48 o 
  13   5   0        3.17        7.01      3.64 o 
   0   6   0      135.00      135.48      4.24 o 
   1   6   0       30.25       29.80      1.84 o 
   2   6   0        6.07        4.63      1.46 o 
   3   6   0      267.31      258.04      5.47 o 
   4   6   0      505.43      481.24     10.31 o 
   5   6   0       80.36       75.22      4.75 o 
   6   6   0       25.85       25.68      2.11 o 
   7   6   0       22.15       22.83      2.53 o 
   8   6   0       55.65       54.88      3.24 o 
   9   6   0       15.87       18.77      2.70 o 
  10   6   0        0.35        0.73      2.73 o 
  11   6   0       73.95       84.39      4.45 o 
  12   6   0        1.69        3.89      3.06 o 
   1   7   0      110.54      104.40      3.40 o 
   2   7   0       12.41       11.20      2.32 o 
   3   7   0      103.89      104.17      3.40 o 
   4   7   0       51.04       52.41      2.85 o 
   5   7   0      199.02      198.20      3.95 o 
   6   7   0        4.61        6.24      4.10 o 
   7   7   0       25.65       26.44      4.65 o 
   8   7   0       28.18       28.61      4.88 o 
   9   7   0       29.60       30.38      5.12 o 
  10   7   0        9.08       12.75      3.38 o 
  11   7   0        2.64        7.05      3.64 o 
   0   8   0       52.68       52.20      4.93 o 
   1   8   0       43.76       46.17      4.41 o 
   2   8   0      103.61      101.69      3.92 o 
   3   8   0       28.03       27.19      2.76 o 
   4   8   0       84.70       88.85      4.60 o 
   5   8   0        2.84        2.80      6.91 o 
   6   8   0       37.14       39.39      5.24 o 
   7   8   0       65.17       71.41      6.09 o 
   8   8   0       23.73       30.10      5.52 o 
   9   8   0        2.42        3.00      5.12 o 
   1   9   0        9.99       11.80      2.98 o 
   2   9   0       35.50       35.45      3.32 o 
   3   9   0       43.52       43.31      3.42 o 
   4   9   0        4.04        7.72      4.87 o 
   5   9   0        5.02        9.54      5.13 o 
   6   9   0        2.79       10.81      7.24 o 
 -16   0   1       21.91       36.05      9.69 o 
 -15   0   1        0.27        4.36      4.68 o 
 -14   0   1        9.93       13.46      6.13 o 
 -13   0   1       27.22       32.70      5.43 o 
 -12   0   1        6.01        5.27      3.22 o 
 -11   0   1        0.02        0.21      2.85 o 
 -10   0   1        7.32        7.05      2.75 o 
  -9   0   1       91.50       85.28      3.84 o 
  -8   0   1      120.38      136.43      3.86 o 
  -7   0   1       44.81       55.68      2.07 o 
  -6   0   1      285.59      293.22      4.67 o 
  -5   0   1      518.50      506.95      4.99 o 
  -4   0   1        2.46        2.51      0.83 o 
  -3   0   1       82.43       87.17      1.63 o 
  -2   0   1        8.86        8.60      0.97 o 
   1   0   1      606.07      573.70     33.41 o 
   2   0   1     5308.16     4918.07     50.94 o 
   3   0   1     2614.18     2522.74     32.34 o 
   4   0   1      376.58      375.86      4.20 o 
   5   0   1       91.86       94.26      2.11 o 
   6   0   1       16.65       17.28      1.74 o 
   7   0   1     2054.21     2211.67     36.01 o 
   8   0   1      264.84      274.75      3.63 o 
   9   0   1       24.96       22.67      2.09 o 
  10   0   1       35.20       36.46      3.04 o 
  11   0   1      113.36      112.37      4.89 o 
  12   0   1       35.59       41.79      4.05 o 
  13   0   1       20.69       25.49      4.53 o 
  14   0   1      123.51      128.71      7.24 o 
  15   0   1        0.84        9.41      8.36 o 
 -16   1   1        7.39       15.33      4.05 o 
 -15   1   1        6.93       11.34      3.25 o 
 -14   1   1        3.68        5.56      2.63 o 
 -13   1   1       55.68       51.46      3.14 o 
 -12   1   1       96.88       96.58      3.42 o 
 -11   1   1       93.16       94.84      2.72 o 
 -10   1   1      174.27      182.32      3.05 o 
  -9   1   1       44.35       47.43      2.14 o 
  -8   1   1       79.21       87.41      2.40 o 
  -7   1   1       18.14       18.74      1.33 o 
  -6   1   1      358.78      387.16      3.18 o 
  -5   1   1     3781.13     3836.93     27.81 o 
  -4   1   1      116.45      101.81      1.54 o 
  -3   1   1        5.39        2.20      0.87 o 
  -2   1   1     1000.88      958.08      8.72 o 
  -1   1   1     7866.96     7338.80     23.94 o 
   0   1   1     1880.37     1764.94     11.91 o 
   1   1   1      266.53      278.55      2.45 o 
   2   1   1      382.59      327.96      3.77 o 
   3   1   1      292.38      274.26      3.86 o 
   4   1   1      396.38      409.72      3.62 o 
   5   1   1      652.01      676.61      7.77 o 
   6   1   1      224.10      227.64      3.86 o 
   7   1   1      469.94      484.56      5.76 o 
   8   1   1       52.97       53.26      2.07 o 
   9   1   1      106.55      104.17      2.76 o 
  10   1   1      331.69      321.39      3.83 o 
  11   1   1       67.55       69.39      2.79 o 
  12   1   1       31.30       28.82      2.86 o 
  13   1   1        0.98        2.06      2.62 o 
  14   1   1        4.02        7.36      3.09 o 
  15   1   1       14.16       17.76      3.41 o 
 -15   2   1        9.65       13.93      2.95 o 
 -14   2   1        2.70        3.75      2.61 o 
 -13   2   1       17.91       18.79      2.74 o 
 -12   2   1       23.09       23.67      2.29 o 
 -11   2   1      124.23      123.86      3.15 o 
 -10   2   1      114.57      113.70      2.85 o 
  -9   2   1      383.27      376.74      4.09 o 
  -8   2   1       49.30       47.52      1.84 o 
  -7   2   1       35.26       34.96      1.35 o 
  -6   2   1      118.37      135.02      2.91 o 
  -5   2   1      837.49      891.59     10.22 o 
  -4   2   1      550.68      587.67      6.07 o 
  -3   2   1      206.64      195.11      2.85 o 
  -2   2   1      162.66      164.14      1.99 o 
  -1   2   1     5753.96     5542.29     12.93 o 
   0   2   1      879.10      820.25      4.49 o 
   1   2   1     2894.66     2711.94     17.39 o 
   2   2   1      151.43      156.98      1.69 o 
   3   2   1      954.05      988.58      7.29 o 
   4   2   1      155.28      161.00      2.00 o 
   5   2   1      125.26      139.30      1.90 o 
   6   2   1      270.97      283.22      2.80 o 
   7   2   1       66.26       68.13      2.38 o 
   8   2   1       26.17       28.32      1.96 o 
   9   2   1      123.71      127.90      3.15 o 
  10   2   1       11.84       15.67      2.00 o 
  11   2   1      144.19      136.32      3.43 o 
  12   2   1       11.66       12.57      2.36 o 
  13   2   1        1.24        4.42      2.86 o 
  14   2   1       38.40       42.69      4.05 o 
  15   2   1        1.45        5.70      3.92 o 
 -15   3   1        6.27        6.02      3.59 o 
 -14   3   1        9.69        7.85      2.94 o 
 -13   3   1      172.28      166.83      4.21 o 
 -12   3   1       46.80       47.48      2.82 o 
 -11   3   1      131.25      129.43      3.85 o 
 -10   3   1      245.15      236.90      4.05 o 
  -9   3   1       49.73       50.84      2.56 o 
  -8   3   1       37.59       36.28      1.61 o 
  -7   3   1       78.33       74.59      5.37 o 
  -6   3   1       86.48       94.40      3.00 o 
  -5   3   1      527.49      552.18      4.16 o 
  -4   3   1      113.00      129.09      2.29 o 
  -3   3   1       19.37       18.02      1.15 o 
  -2   3   1      558.55      556.44      4.24 o 
  -1   3   1     1300.87     1380.09     15.30 o 
   0   3   1      653.33      645.32      5.75 o 
   1   3   1      576.23      567.68      4.29 o 
   2   3   1      742.79      748.86      4.92 o 
   3   3   1      610.91      648.69      6.68 o 
   4   3   1       36.92       39.31      1.21 o 
   5   3   1      430.81      441.92      4.97 o 
   6   3   1       37.23       31.21      1.53 o 
   7   3   1        0.01       -0.37      1.62 o 
   8   3   1       98.97       97.01      3.13 o 
   9   3   1        3.20        2.89      1.77 o 
  10   3   1      148.43      137.82      3.93 o 
  11   3   1       24.93       26.43      2.50 o 
  12   3   1       21.03       17.30      2.89 o 
  13   3   1       53.88       57.41      4.20 o 
  14   3   1        1.63        3.43      3.01 o 
 -14   4   1       15.20       17.04      5.28 o 
 -13   4   1        1.73        4.37      2.48 o 
 -12   4   1       42.72       47.75      3.13 o 
 -11   4   1       11.61        6.61      2.40 o 
 -10   4   1       59.03       59.24      3.02 o 
  -9   4   1       79.11       80.66      2.97 o 
  -8   4   1      193.21      190.94      3.59 o 
  -7   4   1      264.43      257.20      6.76 o 
  -6   4   1       63.65       60.43      3.52 o 
  -5   4   1       55.96       44.96      1.93 o 
  -4   4   1     1053.19     1108.16      7.17 o 
  -3   4   1        3.91        1.61      1.83 o 
  -2   4   1      165.92      175.23      3.36 o 
  -1   4   1      196.29      243.49      3.03 o 
   0   4   1       16.69       18.28      1.27 o 
   1   4   1       12.49       11.79      0.81 o 
   2   4   1      640.86      670.14      3.04 o 
   3   4   1      502.33      514.15      5.73 o 
   4   4   1       53.10       51.73      1.89 o 
   5   4   1      145.27      144.84      2.33 o 
   6   4   1      411.92      405.03      5.43 o 
   7   4   1      301.17      297.96      4.19 o 
   8   4   1      142.19      142.95      3.42 o 
   9   4   1       41.99       41.25      2.72 o 
  10   4   1        5.76        8.51      2.35 o 
  11   4   1       83.58       84.07      3.84 o 
  12   4   1       19.43       20.52      2.90 o 
  13   4   1       33.71       36.17      3.04 o 
  14   4   1       23.01       30.10      7.62 o 
 -14   5   1       33.68       38.43      5.07 o 
 -13   5   1       25.43       33.47      3.95 o 
 -12   5   1       95.90      106.05      4.46 o 
 -11   5   1        7.41        6.23      2.18 o 
 -10   5   1       26.96       26.20      2.29 o 
  -9   5   1       28.28       29.35      2.20 o 
  -8   5   1       10.76        8.37      2.23 o 
  -7   5   1      190.09      183.25      4.01 o 
  -6   5   1       54.87       52.66      4.38 o 
  -5   5   1      115.54      109.99      4.39 o 
  -4   5   1      203.74      196.58      4.82 o 
  -3   5   1       23.22       23.33      2.56 o 
  -2   5   1      228.38      232.47      4.68 o 
  -1   5   1      225.67      224.45      4.27 o 
   0   5   1      102.03      101.71      2.62 o 
   1   5   1      122.31      131.06      1.89 o 
   2   5   1       67.09       69.48      1.85 o 
   3   5   1      152.23      156.56      2.21 o 
   4   5   1       64.52       62.14      3.00 o 
   5   5   1       76.77       75.04      2.39 o 
   6   5   1      317.77      298.18      5.76 o 
   7   5   1      208.88      198.03      5.12 o 
   8   5   1       23.27       21.56      2.85 o 
   9   5   1       11.37       10.52      2.90 o 
  10   5   1       24.70       25.01      3.88 o 
  11   5   1       13.57       14.79      3.35 o 
  12   5   1        5.87        7.06      3.48 o 
  13   5   1       31.06       37.31      4.24 o 
 -12   6   1       39.71       51.07      4.13 o 
 -11   6   1       12.93       14.54      2.95 o 
 -10   6   1        6.77        8.53      2.59 o 
  -9   6   1      173.93      156.21      7.58 o 
  -8   6   1       88.78       81.68      6.22 o 
  -7   6   1       19.66       18.59      4.17 o 
  -6   6   1      121.63      110.09      4.97 o 
  -5   6   1      160.92      147.03      5.12 o 
  -4   6   1      326.33      314.46      9.09 o 
  -3   6   1       22.16       22.70      2.98 o 
  -2   6   1      126.51      118.69      4.32 o 
  -1   6   1      174.08      174.38      4.56 o 
   0   6   1       19.14       18.72      1.63 o 
   1   6   1       17.66       18.46      1.92 o 
   2   6   1      175.24      179.65      2.84 o 
   3   6   1      571.16      560.86      7.17 o 
   4   6   1       29.78       26.96      2.15 o 
   5   6   1       27.10       28.78      2.51 o 
   6   6   1       55.96       52.03      3.37 o 
   7   6   1        7.74        6.90      2.59 o 
   8   6   1        0.13        3.07      2.75 o 
   9   6   1        2.20        2.50      3.01 o 
  10   6   1       11.34        9.67      3.29 o 
  11   6   1       36.97       40.31      4.14 o 
  12   6   1        5.02        5.41      4.28 o 
 -11   7   1        1.99        8.85      5.24 o 
 -10   7   1       21.34       22.92      5.26 o 
  -9   7   1       39.96       40.14      5.44 o 
  -8   7   1        4.61        7.04      4.49 o 
  -7   7   1       11.11       16.50      4.49 o 
  -6   7   1       81.80       68.86      5.67 o 
  -5   7   1      278.32      278.90      6.47 o 
  -4   7   1      161.19      159.84      5.61 o 
  -3   7   1       32.56       30.70      3.51 o 
  -2   7   1       26.89       25.39      2.23 o 
  -1   7   1      238.47      226.31      3.84 o 
   0   7   1       99.22       94.62      3.41 o 
   1   7   1       21.89       21.68      2.28 o 
   2   7   1       72.23       71.32      3.31 o 
   3   7   1      253.55      244.01      4.36 o 
   4   7   1       55.77       59.43      3.66 o 
   5   7   1       58.62       60.95      3.68 o 
   6   7   1       31.48       36.89      3.23 o 
   7   7   1        1.78        3.46      2.77 o 
   8   7   1        4.48        3.64      3.01 o 
   9   7   1       25.87       26.55      3.62 o 
  10   7   1       18.04       18.27      3.73 o 
  -9   8   1       23.62       20.52      5.44 o 
  -8   8   1       15.15       18.72      5.20 o 
  -7   8   1        6.66       13.53      4.88 o 
  -6   8   1       19.08       18.02      4.79 o 
  -5   8   1       33.49       32.84      4.11 o 
  -4   8   1       50.59       50.67      4.25 o 
  -3   8   1       14.68       13.08      4.13 o 
  -2   8   1      223.66      225.16      5.24 o 
  -1   8   1       42.66       40.97      3.60 o 
   0   8   1       37.95       42.68      2.98 o 
   1   8   1       56.19       53.89      3.50 o 
   2   8   1      113.45      118.91      4.11 o 
   3   8   1      155.40      152.43      4.89 o 
   4   8   1       42.71       42.48      5.18 o 
   5   8   1        5.10        7.39      2.83 o 
   6   8   1       55.28       62.80      4.45 o 
   7   8   1       52.00       49.47      4.16 o 
   8   8   1       21.79       31.61      4.21 o 
  -6   9   1        3.03       10.93      7.69 o 
  -5   9   1       10.23       10.23      4.22 o 
  -4   9   1        4.74        6.00      4.03 o 
  -3   9   1        9.88       12.49      4.07 o 
  -2   9   1        4.75        7.94      3.76 o 
  -1   9   1       32.28       35.75      3.19 o 
   0   9   1        5.50        6.46      2.80 o 
   1   9   1        0.30        4.80      2.81 o 
   2   9   1       40.88       46.26      3.48 o 
   3   9   1       90.43       85.73      5.66 o 
   4   9   1       36.61       42.44      3.90 o 
   5   9   1       13.64       21.36      4.88 o 
   6   9   1       31.77       43.70      5.90 o 
 -16   0   2        8.69        8.47      5.79 o 
 -15   0   2        4.62       10.61      5.13 o 
 -14   0   2       17.01       19.73      3.78 o 
 -13   0   2        2.01        2.20      3.18 o 
 -12   0   2        2.21       -0.97      3.02 o 
 -11   0   2       52.82       55.04      3.89 o 
 -10   0   2       65.57       66.55      4.28 o 
  -9   0   2      247.04      262.52      6.78 o 
  -8   0   2      275.99      282.16      7.04 o 
  -7   0   2      133.73      118.14      3.72 o 
  -6   0   2     1222.17     1236.89     17.11 o 
  -5   0   2      356.93      375.95      5.09 o 
  -4   0   2      814.89      744.71      8.85 o 
  -3   0   2      212.07      216.57      5.71 o 
  -1   0   2       39.94       40.79      1.56 o 
   0   0   2      436.58      420.82      2.33 o 
   1   0   2       51.06       50.84      1.78 o 
   2   0   2    10596.01     9851.39    112.15 o 
   3   0   2      474.41      453.47      3.85 o 
   4   0   2       67.42       64.58      1.97 o 
   5   0   2        4.18        5.18      1.62 o 
   6   0   2       81.39       84.71      2.67 o 
   7   0   2      108.06      113.84      3.03 o 
   8   0   2       36.85       40.66      2.26 o 
   9   0   2      244.75      237.61      5.82 o 
  10   0   2      318.60      320.89      4.57 o 
  11   0   2       10.94       10.38      3.38 o 
  12   0   2        0.60        1.11      6.13 o 
  13   0   2      124.29      132.43      6.79 o 
  14   0   2       85.86       90.31     12.48 o 
  15   0   2       23.69       28.61      8.02 o 
 -16   1   2        1.86       -0.05      3.86 o 
 -15   1   2       18.84       32.40      5.62 o 
 -14   1   2       11.75       18.48      3.14 o 
 -13   1   2      204.14      194.94      4.06 o 
 -12   1   2       32.02       34.25      2.56 o 
 -11   1   2       66.29       65.54      2.85 o 
 -10   1   2      248.33      242.41      2.79 o 
  -9   1   2       76.11       77.54      2.11 o 
  -8   1   2       35.81       33.43      1.50 o 
  -7   1   2       53.82       58.84      1.64 o 
  -6   1   2     2606.60     2768.56     22.52 o 
  -5   1   2      282.86      296.14      3.77 o 
  -4   1   2       40.18       42.38      1.38 o 
  -3   1   2      159.17      147.74      1.66 o 
  -2   1   2     1833.85     1801.98     13.14 o 
  -1   1   2     1641.29     1585.78     16.53 o 
   0   1   2      599.51      609.34      7.16 o 
   1   1   2    24061.61    23913.59     91.82 o 
   2   1   2     8016.66     7851.30     39.96 o 
   3   1   2      363.42      357.21      2.25 o 
   4   1   2      504.67      536.11      4.51 o 
   5   1   2       58.65       57.20      1.44 o 
   6   1   2      844.52      845.57      8.00 o 
   7   1   2      106.81      107.92      1.76 o 
   8   1   2        8.44        7.00      1.56 o 
   9   1   2       20.68       20.81      1.85 o 
  10   1   2        9.28       11.70      2.04 o 
  11   1   2       27.00       29.32      2.26 o 
  12   1   2       56.00       51.63      2.69 o 
  13   1   2       23.95       23.64      3.20 o 
  14   1   2        0.08        4.11      3.02 o 
  15   1   2       29.77       33.02      5.35 o 
 -16   2   2        1.49       -0.22      3.54 o 
 -15   2   2        5.84        9.81      2.79 o 
 -14   2   2       80.99       81.32      3.71 o 
 -13   2   2       50.06       53.48      3.14 o 
 -12   2   2       58.33       55.62      2.53 o 
 -11   2   2      166.11      167.10      3.38 o 
 -10   2   2      383.88      385.00      3.75 o 
  -9   2   2       72.71       78.71      2.23 o 
  -8   2   2       19.85       20.32      1.22 o 
  -7   2   2       14.36       14.71      1.47 o 
  -6   2   2       52.44       53.81      2.11 o 
  -5   2   2      195.63      187.47      2.26 o 
  -4   2   2       58.56       62.46      1.46 o 
  -3   2   2       54.36       50.55      1.41 o 
  -2   2   2      458.32      482.62      2.29 o 
  -1   2   2      223.84      221.00      2.17 o 
   0   2   2     3108.31     2947.06     22.20 o 
   1   2   2     3758.82     3676.88     44.90 o 
   2   2   2     1325.78     1289.91     11.67 o 
   3   2   2      772.18      797.32      5.18 o 
   4   2   2      119.72      129.12      1.85 o 
   5   2   2       44.80       59.17      2.06 o 
   6   2   2      564.47      572.01      9.48 o 
   7   2   2      221.48      217.06      3.48 o 
   8   2   2       78.56       80.03      3.00 o 
   9   2   2       79.34       75.12      2.95 o 
  10   2   2       68.04       65.56      3.21 o 
  11   2   2       11.40       11.03      2.41 o 
  12   2   2       16.73       14.47      2.63 o 
  13   2   2       11.35       15.39      3.06 o 
  14   2   2        1.44        5.72      3.13 o 
  15   2   2       12.83       14.14      4.25 o 
 -15   3   2        5.74       10.41      4.97 o 
 -14   3   2       41.62       47.97      3.50 o 
 -13   3   2      132.58      125.39      4.79 o 
 -12   3   2      131.39      120.29      3.52 o 
 -11   3   2      127.21      125.56      3.83 o 
 -10   3   2       31.02       25.92      2.23 o 
  -9   3   2      103.11       96.91      2.39 o 
  -8   3   2      172.18      180.22      3.58 o 
  -7   3   2        4.13        6.37      1.99 o 
  -6   3   2      834.87      869.89      5.15 o 
  -5   3   2      435.42      459.36      3.28 o 
  -4   3   2      255.75      243.66      2.95 o 
  -3   3   2       98.47       98.88      2.03 o 
  -2   3   2      932.77      965.29      8.74 o 
  -1   3   2      288.67      294.46      2.93 o 
   0   3   2     1343.82     1324.89      5.81 o 
   1   3   2      466.24      477.61      3.70 o 
   2   3   2      871.20      936.55      7.41 o 
   3   3   2       12.20       14.41      1.26 o 
   4   3   2       38.64       39.95      1.24 o 
   5   3   2      132.86      139.24      3.09 o 
   6   3   2       75.52       77.72      2.42 o 
   7   3   2       92.40       88.38      2.82 o 
   8   3   2       76.52       71.80      3.03 o 
   9   3   2      450.01      431.01      5.44 o 
  10   3   2       73.98       79.69      3.62 o 
  11   3   2       50.97       48.43      3.37 o 
  12   3   2       44.52       47.94      3.12 o 
  13   3   2       55.87       57.96      3.42 o 
  14   3   2       11.10       16.37      3.44 o 
 -15   4   2        8.17        7.41      4.22 o 
 -14   4   2       25.87       26.90      3.82 o 
 -13   4   2       56.99       69.48      3.71 o 
 -12   4   2        7.59       10.64      2.51 o 
 -11   4   2       36.76       40.05      2.70 o 
 -10   4   2      148.87      141.09      4.12 o 
  -9   4   2       80.35       76.36      3.53 o 
  -8   4   2       27.39       26.05      2.25 o 
  -7   4   2      105.28      108.63      3.15 o 
  -6   4   2      252.16      242.38      3.24 o 
  -5   4   2       79.24       81.92      2.54 o 
  -4   4   2       48.80       48.90      1.79 o 
  -3   4   2      103.38      106.68      3.06 o 
  -2   4   2      865.04      919.41      9.76 o 
  -1   4   2      598.83      610.94      4.94 o 
   0   4   2      250.75      254.94      3.55 o 
   1   4   2      655.11      661.90      8.23 o 
   2   4   2      591.00      583.03      5.80 o 
   3   4   2      576.22      555.07      6.58 o 
   4   4   2       54.90       55.67      2.18 o 
   5   4   2      370.62      370.10      8.98 o 
   6   4   2       29.26       30.29      1.79 o 
   7   4   2      252.97      246.44      4.28 o 
   8   4   2       64.78       67.02      3.06 o 
   9   4   2       95.20       94.12      3.49 o 
  10   4   2       57.32       54.18      3.35 o 
  11   4   2        5.53        3.73      2.53 o 
  12   4   2       11.46       14.75      3.51 o 
  13   4   2       95.77       97.56      4.91 o 
  14   4   2       60.78       45.91      8.25 o 
 -14   5   2        4.92        9.52      4.24 o 
 -13   5   2       43.27       53.87      3.44 o 
 -12   5   2        2.15        3.58      2.50 o 
 -11   5   2       15.55       15.37      2.26 o 
 -10   5   2      241.50      242.02      3.67 o 
  -9   5   2       31.03       27.02      2.68 o 
  -8   5   2       13.82       13.61      2.27 o 
  -7   5   2      257.12      259.53      5.33 o 
  -6   5   2      497.49      484.54      4.59 o 
  -5   5   2      107.50      101.74      4.40 o 
  -4   5   2       86.65       87.35      4.20 o 
  -3   5   2      361.69      370.70      5.54 o 
  -2   5   2      175.56      167.98      4.24 o 
  -1   5   2      294.53      307.98      4.89 o 
   0   5   2       27.39       28.51      2.43 o 
   1   5   2       88.76       89.57      2.01 o 
   2   5   2       96.28      101.81      2.97 o 
   3   5   2       15.78       15.02      2.25 o 
   4   5   2       17.03       16.94      2.21 o 
   5   5   2       67.91       65.70      3.11 o 
   6   5   2       54.46       49.71      3.30 o 
   7   5   2      173.90      167.61      4.62 o 
   8   5   2       15.47       15.13      2.97 o 
   9   5   2        0.52       -0.28      2.97 o 
  10   5   2       48.45       50.73      3.94 o 
  11   5   2       13.14       16.17      3.62 o 
  12   5   2       23.03       29.41      4.14 o 
  13   5   2       23.18       21.00      4.78 o 
 -13   6   2        4.04        8.61      5.17 o 
 -12   6   2        0.24       10.92      7.58 o 
 -11   6   2       14.79       18.47      4.85 o 
 -10   6   2       13.30       20.59      4.79 o 
  -9   6   2       21.09       25.06      4.49 o 
  -8   6   2       33.84       30.07      4.49 o 
  -7   6   2       15.92       16.95      4.10 o 
  -6   6   2      168.27      159.53      5.56 o 
  -5   6   2       77.64       68.31      4.48 o 
  -4   6   2       48.71       43.41      3.40 o 
  -3   6   2       22.57       25.69      3.05 o 
  -2   6   2      231.24      242.31      5.18 o 
  -1   6   2      140.32      136.78      4.35 o 
   0   6   2       17.99       19.48      1.60 o 
   1   6   2       98.51      105.97      2.54 o 
   2   6   2      112.04      102.60      3.21 o 
   3   6   2      148.25      144.89      3.90 o 
   4   6   2        1.84        2.83      2.27 o 
   5   6   2       96.96       88.61      4.49 o 
   6   6   2      156.49      149.46      4.51 o 
   7   6   2       86.36       82.21      5.16 o 
   8   6   2       32.63       34.40      3.49 o 
   9   6   2       15.97       16.26      3.35 o 
  10   6   2        9.53       12.14      3.51 o 
  11   6   2        3.77        4.35      3.65 o 
  12   6   2        3.89        4.68      4.58 o 
 -11   7   2        6.21        3.75      5.08 o 
 -10   7   2       58.12       58.63      6.69 o 
  -9   7   2       30.03       29.66      5.12 o 
  -8   7   2       15.94       15.68      4.65 o 
  -7   7   2        0.30        0.32      4.17 o 
  -6   7   2      102.77       99.82      5.21 o 
  -5   7   2      103.43      102.68      5.01 o 
  -4   7   2        9.65        6.64      3.20 o 
  -3   7   2      338.61      314.57      6.59 o 
  -2   7   2      636.60      583.85     21.05 o 
  -1   7   2        1.40        1.34      1.63 o 
   0   7   2       42.67       40.63      2.69 o 
   1   7   2       35.05       34.08      3.02 o 
   2   7   2       84.12       76.82      4.76 o 
   3   7   2       28.19       26.67      2.87 o 
   4   7   2       72.82       72.35      3.88 o 
   5   7   2       21.19       22.87      3.08 o 
   6   7   2       77.53       79.97      4.48 o 
   7   7   2        3.32        1.62      2.92 o 
   8   7   2        4.93        7.60      3.27 o 
   9   7   2       34.18       42.36      3.99 o 
  10   7   2       21.21       19.70      3.92 o 
  -9   8   2       53.21       52.23      5.99 o 
  -8   8   2        1.63        1.56      4.73 o 
  -7   8   2        2.38        3.81      4.65 o 
  -6   8   2       60.61       54.00      4.64 o 
  -5   8   2       61.55       66.36      4.97 o 
  -4   8   2       14.00       13.79      3.71 o 
  -3   8   2       75.38       70.15      4.92 o 
  -2   8   2       17.73       13.47      3.61 o 
  -1   8   2      180.60      172.87      4.20 o 
   0   8   2        3.58        5.01      2.43 o 
   1   8   2       25.93       27.29      2.77 o 
   2   8   2       40.64       50.62      4.15 o 
   3   8   2        2.85        4.41      2.93 o 
   4   8   2        1.93        3.60      2.97 o 
   5   8   2       47.74       52.97      3.90 o 
   6   8   2      115.28      120.75      6.63 o 
   7   8   2        7.53        9.93      3.46 o 
   8   8   2       17.10       20.55      3.84 o 
  -6   9   2       16.49       20.93      4.52 o 
  -5   9   2       12.78       10.74      4.19 o 
  -4   9   2       16.33       20.28      4.23 o 
  -3   9   2        5.66        0.98      3.90 o 
  -2   9   2        1.04        1.52      3.66 o 
  -1   9   2        1.39       -1.51      3.95 o 
   0   9   2       23.54       24.03      3.09 o 
   1   9   2       99.95      105.47      5.66 o 
   2   9   2      154.46      165.60      6.67 o 
   3   9   2       11.40       20.93      5.62 o 
   4   9   2        9.72       14.45      3.93 o 
   5   9   2       80.35       91.31      6.76 o 
 -16   0   3        8.15        9.36      5.79 o 
 -15   0   3        1.62        5.97      4.57 o 
 -14   0   3        5.01       10.60      4.13 o 
 -13   0   3        0.28        0.78      3.12 o 
 -12   0   3       10.92       10.38      3.06 o 
 -11   0   3       93.44       92.52      3.24 o 
 -10   0   3       35.23       33.44      2.11 o 
  -9   0   3       19.50       19.22      1.76 o 
  -8   0   3       67.33       70.24      2.29 o 
  -7   0   3      582.26      664.08     11.52 o 
  -6   0   3       79.01       80.52      2.53 o 
  -5   0   3      122.40      120.54      2.63 o 
  -4   0   3       23.26       26.44      1.54 o 
  -3   0   3     6809.51     6563.50    127.75 o 
  -2   0   3      523.83      512.84      2.67 o 
  -1   0   3      689.31      651.46      2.27 o 
   0   0   3     7192.75     6515.46     51.91 o 
   1   0   3     5793.32     5376.13     75.32 o 
   2   0   3      715.22      678.54      5.18 o 
   3   0   3      331.67      322.76      6.51 o 
   4   0   3      561.79      560.19      7.14 o 
   5   0   3      350.09      352.26      5.21 o 
   6   0   3       96.04      114.68      3.05 o 
   7   0   3       26.40       26.51      2.11 o 
   8   0   3       16.17       12.95      2.09 o 
   9   0   3      115.64      125.61      3.60 o 
  10   0   3      158.67      160.58      4.17 o 
  11   0   3      159.08      148.96      6.76 o 
  12   0   3       38.19       34.85      4.65 o 
  13   0   3       12.86       14.86      4.49 o 
  14   0   3        3.40        8.95      8.02 o 
  15   0   3        0.11        1.78      5.79 o 
 -16   1   3       36.25       44.58      4.80 o 
 -15   1   3       36.23       46.92      3.64 o 
 -14   1   3        6.92        8.27      2.60 o 
 -13   1   3        6.17        4.15      2.22 o 
 -12   1   3       40.43       46.48      2.62 o 
 -11   1   3       25.72       26.83      2.22 o 
 -10   1   3      385.84      382.94      3.76 o 
  -9   1   3       45.17       41.52      1.55 o 
  -8   1   3       86.81       92.61      1.60 o 
  -7   1   3      115.75      146.96      1.59 o 
  -6   1   3      180.90      182.31      2.79 o 
  -5   1   3      198.67      206.62      1.91 o 
  -4   1   3      302.63      302.99      2.99 o 
  -3   1   3       89.07       84.62      1.51 o 
  -2   1   3      176.87      168.61      6.40 o 
  -1   1   3      865.51      822.48     18.09 o 
   0   1   3      112.22      120.80      7.59 o 
   1   1   3    18608.04    17885.35    168.93 o 
   2   1   3     2675.64     2663.65     14.40 o 
   3   1   3        4.83        3.97      0.85 o 
   4   1   3       80.84       87.82      1.75 o 
   5   1   3       34.02       29.88      2.20 o 
   6   1   3      104.47      105.09      1.96 o 
   7   1   3      169.44      161.04      2.88 o 
   8   1   3      314.08      316.18      4.42 o 
   9   1   3      274.04      275.82      4.67 o 
  10   1   3       67.79       66.85      2.83 o 
  11   1   3        7.57        8.59      2.25 o 
  12   1   3        8.85        7.66      2.53 o 
  13   1   3      135.61      143.97      4.86 o 
  14   1   3       10.56       14.50      3.35 o 
 -16   2   3        3.02        3.14      3.44 o 
 -15   2   3       15.58       16.74      3.18 o 
 -14   2   3       10.92        9.35      2.57 o 
 -13   2   3       31.05       30.70      2.74 o 
 -12   2   3        2.52        5.66      2.16 o 
 -11   2   3      118.54      113.94      3.31 o 
 -10   2   3      472.88      478.95      3.84 o 
  -9   2   3      125.71      121.74      2.10 o 
  -8   2   3       84.75       87.84      2.31 o 
  -7   2   3      657.85      710.21      4.83 o 
  -6   2   3      263.38      267.37      4.12 o 
  -5   2   3      768.29      813.62      5.19 o 
  -4   2   3      130.42      130.02      3.22 o 
  -3   2   3     1590.93     1674.65      5.25 o 
  -2   2   3      209.88      199.01      2.70 o 
  -1   2   3      752.53      787.05      7.25 o 
   0   2   3     2592.09     2618.51     19.79 o 
   1   2   3      344.40      334.86      2.29 o 
   2   2   3      176.45      179.24      2.26 o 
   3   2   3       63.13       64.11      1.23 o 
   4   2   3      646.97      676.64      7.07 o 
   5   2   3       49.08       45.13      1.80 o 
   6   2   3       95.14      102.87      2.38 o 
   7   2   3      127.46      131.72      3.27 o 
   8   2   3       52.04       41.01      8.53 o 
   9   2   3        1.48        0.85      1.96 o 
  10   2   3       80.89       74.14      3.33 o 
  11   2   3       18.83       17.16      2.58 o 
  12   2   3       43.95       46.41      3.13 o 
  13   2   3        7.61        7.21      3.04 o 
  14   2   3        2.04        6.66      3.57 o 
 -15   3   3        2.90        0.70      3.30 o 
 -14   3   3       10.42       14.27      3.01 o 
 -13   3   3       13.12       13.97      2.96 o 
 -12   3   3        8.41        8.58      2.01 o 
 -11   3   3       35.30       35.11      2.07 o 
 -10   3   3      290.46      277.39      3.21 o 
  -9   3   3       78.83       75.23      2.62 o 
  -8   3   3      102.82      107.40      3.00 o 
  -7   3   3      235.57      235.36      3.32 o 
  -6   3   3       65.44       66.87      2.25 o 
  -5   3   3       14.57       19.29      1.62 o 
  -4   3   3       27.08       24.84      1.65 o 
  -3   3   3      282.78      319.07      3.53 o 
  -2   3   3      456.73      463.73      4.57 o 
  -1   3   3      120.67      127.50      1.75 o 
   0   3   3      476.92      435.75      4.94 o 
   1   3   3      306.39      337.89      6.60 o 
   2   3   3      526.33      518.37      3.44 o 
   3   3   3      103.80      116.24      2.93 o 
   4   3   3      150.59      167.49      3.32 o 
   5   3   3      407.57      434.92      5.49 o 
   6   3   3        9.73       11.57      1.72 o 
   7   3   3       38.42       39.32      2.37 o 
   8   3   3      576.58      576.84      7.36 o 
   9   3   3      141.50      138.86      4.03 o 
  10   3   3       18.31       20.17      2.72 o 
  11   3   3       22.34       25.64      2.72 o 
  12   3   3       61.02       58.15      4.28 o 
  13   3   3        6.95        9.53      2.93 o 
  14   3   3       10.32       13.64      4.09 o 
 -15   4   3        8.41       12.82      3.94 o 
 -14   4   3        1.56        3.28      2.98 o 
 -13   4   3       10.52       11.80      2.96 o 
 -12   4   3       40.53       39.48      2.82 o 
 -11   4   3      196.66      211.47      3.62 o 
 -10   4   3      196.97      187.35      3.02 o 
  -9   4   3       17.28       16.48      2.07 o 
  -8   4   3      127.94      121.20      3.29 o 
  -7   4   3      342.09      334.92      4.90 o 
  -6   4   3       77.33       80.97      2.74 o 
  -5   4   3        2.84        0.83      1.56 o 
  -4   4   3      251.49      268.51      3.33 o 
  -3   4   3      131.44      136.76      2.08 o 
  -2   4   3       41.49       46.43      2.96 o 
  -1   4   3      548.44      582.90      7.53 o 
   0   4   3      123.61      110.71      3.35 o 
   1   4   3      199.70      201.28      3.78 o 
   2   4   3      460.85      423.34      4.69 o 
   3   4   3      225.63      234.69      3.56 o 
   4   4   3       77.67       71.11      2.95 o 
   5   4   3      209.11      210.69      4.49 o 
   6   4   3       29.75       25.80      2.55 o 
   7   4   3      130.60      125.81      2.80 o 
   8   4   3       79.61       73.84      2.98 o 
   9   4   3       12.41       12.05      2.29 o 
  10   4   3       64.47       65.62      3.39 o 
  11   4   3        7.72       10.76      3.52 o 
  12   4   3       15.56       16.74      3.87 o 
  13   4   3       13.55       17.46      5.13 o 
 -14   5   3       32.06       39.87      4.17 o 
 -13   5   3       20.31       24.01      2.86 o 
 -12   5   3        2.95        6.99      3.16 o 
 -11   5   3       18.15       21.12      2.82 o 
 -10   5   3       10.74       11.16      2.53 o 
  -9   5   3        2.11        6.72      2.70 o 
  -8   5   3      121.62      113.23      4.21 o 
  -7   5   3      367.88      375.71      4.86 o 
  -6   5   3      245.46      246.02      3.98 o 
  -5   5   3       73.61       68.73      2.68 o 
  -4   5   3       41.72       39.15      3.03 o 
  -3   5   3      330.05      323.94      5.44 o 
  -2   5   3      527.67      538.87      6.26 o 
  -1   5   3        6.09        5.43      2.24 o 
   0   5   3      356.84      367.11      5.38 o 
   1   5   3      258.31      271.48      4.66 o 
   2   5   3       17.37       13.50      2.12 o 
   3   5   3      152.82      150.85      5.89 o 
   4   5   3      475.63      457.09      9.30 o 
   5   5   3      205.58      193.30      6.64 o 
   6   5   3      243.07      230.42      5.04 o 
   7   5   3       30.16       32.14      3.22 o 
   8   5   3       21.76       23.91      3.27 o 
   9   5   3       93.13       91.74      4.63 o 
  10   5   3       15.06       19.52      3.70 o 
  11   5   3       10.57       14.85      3.70 o 
  12   5   3       28.34       28.40      5.14 o 
 -13   6   3       16.42       30.53      8.47 o 
 -12   6   3       24.52       30.76      8.25 o 
 -11   6   3      121.63      118.67      7.16 o 
 -10   6   3       17.65       17.88      4.63 o 
  -9   6   3       13.38       16.52      4.40 o 
  -8   6   3       57.80       53.38      4.89 o 
  -7   6   3      167.08      156.08      5.44 o 
  -6   6   3       15.90       16.43      3.21 o 
  -5   6   3       93.16       89.90      5.18 o 
  -4   6   3      200.96      193.52      5.27 o 
  -3   6   3      532.23      537.53      7.12 o 
  -2   6   3       46.03       43.58      3.31 o 
  -1   6   3       89.05       89.67      4.24 o 
   0   6   3      205.57      196.83      4.94 o 
   1   6   3      125.06      120.66      2.55 o 
   2   6   3      117.52      105.98      3.74 o 
   3   6   3      173.42      162.47      5.01 o 
   4   6   3      133.63      130.31      4.98 o 
   5   6   3      302.74      293.28      6.32 o 
   6   6   3       14.82       14.92      3.00 o 
   7   6   3        7.21        9.76      3.06 o 
   8   6   3       29.45       27.65      3.54 o 
   9   6   3       42.22       43.49      4.08 o 
  10   6   3       37.82       40.07      4.19 o 
  11   6   3        2.09        1.84      4.41 o 
 -11   7   3       16.51       22.73      8.02 o 
 -10   7   3       31.24       36.99      5.42 o 
  -9   7   3        0.02        0.66      4.40 o 
  -8   7   3      110.48      104.98      6.78 o 
  -7   7   3       31.38       26.11      3.89 o 
  -6   7   3       77.93       77.23      4.72 o 
  -5   7   3       12.95        9.64      3.38 o 
  -4   7   3       31.89       31.21      3.67 o 
  -3   7   3      285.80      271.38      6.40 o 
  -2   7   3      206.12      197.85      5.70 o 
  -1   7   3        3.54        4.15      3.13 o 
   0   7   3       77.26       78.31      3.09 o 
   1   7   3      136.20      128.14      4.01 o 
   2   7   3        6.18        8.03      2.58 o 
   3   7   3       62.74       60.60      3.85 o 
   4   7   3      290.50      282.90      7.43 o 
   5   7   3        2.88        6.16      2.91 o 
   6   7   3        6.86       10.55      3.58 o 
   7   7   3       16.42       18.33      3.83 o 
   8   7   3       12.27       20.88      3.70 o 
   9   7   3       40.20       48.17      4.98 o 
  10   7   3        4.75       11.10      4.35 o 
  -9   8   3        1.09        0.61      7.80 o 
  -8   8   3       13.15       13.03      4.96 o 
  -7   8   3       13.63       13.23      4.07 o 
  -6   8   3       47.67       50.43      4.58 o 
  -5   8   3        2.37        5.35      3.58 o 
  -4   8   3        9.51        8.46      3.64 o 
  -3   8   3       13.06       13.70      3.60 o 
  -2   8   3       37.94       37.20      4.00 o 
  -1   8   3       21.45       19.91      3.70 o 
   0   8   3       66.15       65.54      3.57 o 
   1   8   3        8.09        6.88      2.63 o 
   2   8   3       12.89       15.23      3.00 o 
   3   8   3       60.10       70.57      5.24 o 
   4   8   3        9.95       12.21      3.24 o 
   5   8   3       11.10       16.56      3.51 o 
   6   8   3       69.94       74.23      4.91 o 
   7   8   3       16.67       21.87      3.89 o 
   8   8   3       12.81       16.41      3.95 o 
  -6   9   3        7.01        4.33      4.80 o 
  -5   9   3        4.94        4.12      4.49 o 
  -4   9   3       13.18       10.56      4.10 o 
  -3   9   3        9.92       10.04      4.07 o 
  -2   9   3       10.79       10.01      5.77 o 
  -1   9   3       36.03       41.75      4.36 o 
   0   9   3       22.09       23.88      4.06 o 
   1   9   3        7.51       10.19      3.30 o 
   2   9   3        9.56        9.98      4.37 o 
   3   9   3      100.61      117.06      5.55 o 
   4   9   3       21.81       23.40      4.25 o 
   5   9   3       53.35       59.28      4.53 o 
 -16   0   4       13.58       21.62      6.02 o 
 -15   0   4       27.16       32.13      4.91 o 
 -14   0   4        0.62        0.40      3.93 o 
 -13   0   4        9.86       12.31      3.22 o 
 -12   0   4       12.20       16.21      3.11 o 
 -11   0   4      192.98      184.71      4.88 o 
 -10   0   4      204.28      214.22      4.65 o 
  -9   0   4      343.09      342.49      6.27 o 
  -8   0   4      116.87      120.14      3.89 o 
  -7   0   4      206.88      233.09      3.61 o 
  -6   0   4       19.78       26.56      2.53 o 
  -5   0   4      480.56      483.76      8.44 o 
  -4   0   4     4775.60     4657.84     78.34 o 
  -3   0   4        3.40        4.01      1.10 o 
  -2   0   4        6.24        4.74      0.98 o 
  -1   0   4      149.19      128.91      5.70 o 
   0   0   4     6419.98     6179.10     55.76 o 
   1   0   4     2158.57     2084.26     20.35 o 
   2   0   4        4.16        8.90      2.22 o 
   3   0   4        6.61        7.14      1.74 o 
   4   0   4      188.68      201.70      3.14 o 
   5   0   4      488.56      496.79      9.18 o 
   6   0   4       11.27       10.65      1.94 o 
   7   0   4      267.80      257.74      6.94 o 
   8   0   4       69.64       71.05      3.22 o 
   9   0   4        0.01        1.41      2.42 o 
  10   0   4        0.09        0.25      2.49 o 
  11   0   4       18.64       17.69      2.98 o 
  12   0   4       26.37       29.06      4.70 o 
  13   0   4        1.10        8.58      4.37 o 
  14   0   4        0.25       -1.78      5.57 o 
 -16   1   4        1.14       -0.56      3.42 o 
 -15   1   4        1.10        0.82      3.21 o 
 -14   1   4        1.58        5.22      2.35 o 
 -13   1   4        6.94        7.16      2.22 o 
 -12   1   4      221.32      214.54      4.87 o 
 -11   1   4      232.70      233.82      3.62 o 
 -10   1   4      142.71      142.95      3.09 o 
  -9   1   4       66.24       68.63      2.38 o 
  -8   1   4      220.60      214.48      1.73 o 
  -7   1   4      230.75      245.19      2.67 o 
  -6   1   4      264.11      260.58      3.80 o 
  -5   1   4      620.07      645.13      5.23 o 
  -4   1   4       39.78       43.47      1.50 o 
  -3   1   4      500.55      484.39      4.06 o 
  -2   1   4       15.48       11.14      1.00 o 
  -1   1   4      347.73      339.42      4.22 o 
   0   1   4      833.19      845.48      5.91 o 
   1   1   4     1614.57     1634.95     10.28 o 
   2   1   4      480.78      436.03      2.88 o 
   3   1   4     1284.59     1300.87     11.75 o 
   4   1   4     1265.30     1289.61     15.77 o 
   5   1   4      164.95      164.91      2.30 o 
   6   1   4        9.69       10.63      1.34 o 
   7   1   4       58.54       56.87      2.07 o 
   8   1   4      132.57      124.66      2.68 o 
   9   1   4       96.68       91.76      3.83 o 
  10   1   4       18.33       18.00      2.50 o 
  11   1   4       43.43       45.61      2.96 o 
  12   1   4        9.69        9.86      2.63 o 
  13   1   4        6.75       13.65      3.20 o 
  14   1   4       23.95       29.32      5.13 o 
 -16   2   4        8.27       11.20      3.68 o 
 -15   2   4        1.11        2.93      3.17 o 
 -14   2   4        3.64        4.57      2.49 o 
 -13   2   4        8.55        9.68      2.39 o 
 -12   2   4      942.30      889.90     13.82 o 
 -11   2   4      274.12      261.21      2.96 o 
 -10   2   4        5.73        7.14      1.34 o 
  -9   2   4       26.98       27.38      1.21 o 
  -8   2   4        5.10        4.09      1.37 o 
  -7   2   4       63.15       61.19      1.97 o 
  -6   2   4      101.56      101.17      1.87 o 
  -5   2   4      427.03      469.87      4.31 o 
  -4   2   4     5003.94     5233.34     49.30 o 
  -3   2   4       77.49       71.01      1.94 o 
  -2   2   4      420.52      415.13      4.63 o 
  -1   2   4      622.08      615.17      6.10 o 
   0   2   4      108.27      114.58      1.88 o 
   1   2   4      132.47      134.78      1.69 o 
   2   2   4      496.34      467.87      2.60 o 
   3   2   4     1471.25     1510.84     12.99 o 
   4   2   4      362.51      368.88      3.03 o 
   5   2   4      149.31      149.35      2.13 o 
   6   2   4      106.29      103.16      1.76 o 
   7   2   4        9.01       11.73      1.79 o 
   8   2   4       85.17       79.76      2.82 o 
   9   2   4      164.80      161.53      3.54 o 
  10   2   4      178.46      162.57      4.45 o 
  11   2   4       34.42       34.79      2.90 o 
  12   2   4       29.05       31.02      2.97 o 
  13   2   4        5.52        9.64      3.43 o 
  14   2   4        2.78        3.05      3.86 o 
 -15   3   4       36.59       33.04      4.31 o 
 -14   3   4       17.92       26.01      3.28 o 
 -13   3   4       55.08       56.97      3.32 o 
 -12   3   4       56.83       53.59      2.49 o 
 -11   3   4       47.28       49.22      2.17 o 
 -10   3   4        4.63        4.44      1.37 o 
  -9   3   4       54.14       54.56      2.41 o 
  -8   3   4      172.37      173.14      2.76 o 
  -7   3   4      156.93      156.11      3.01 o 
  -6   3   4       18.28       17.74      1.67 o 
  -5   3   4        3.11        3.18      1.50 o 
  -4   3   4      683.49      736.08      4.38 o 
  -3   3   4      157.35      162.48      2.63 o 
  -2   3   4      276.47      268.32      3.02 o 
  -1   3   4     1441.96     1495.07      8.89 o 
   0   3   4     1115.36     1170.10     12.29 o 
   1   3   4     1164.91     1218.52     13.57 o 
   2   3   4      446.24      457.91      4.75 o 
   3   3   4      829.98      814.65     11.57 o 
   4   3   4      279.58      302.61      5.13 o 
   5   3   4       87.06       92.85      2.60 o 
   6   3   4      158.17      153.04      3.01 o 
   7   3   4      183.86      185.48      4.68 o 
   8   3   4       66.86       65.76      3.15 o 
   9   3   4      223.75      216.62      4.46 o 
  10   3   4      133.22      131.02      3.96 o 
  11   3   4       22.34       19.88      2.56 o 
  12   3   4       10.79       10.83      2.80 o 
  13   3   4       15.68       16.73      3.46 o 
 -15   4   4        1.39        2.40      3.68 o 
 -14   4   4        3.44        2.69      3.42 o 
 -13   4   4        0.33        1.97      2.44 o 
 -12   4   4        3.90        3.76      2.25 o 
 -11   4   4       15.36       20.06      2.63 o 
 -10   4   4       65.41       69.54      3.54 o 
  -9   4   4      309.94      293.87      4.53 o 
  -8   4   4       21.12       25.51      2.42 o 
  -7   4   4      128.52      123.71      3.05 o 
  -6   4   4       55.81       54.33      2.63 o 
  -5   4   4       85.21       91.17      2.63 o 
  -4   4   4        6.99        7.68      1.57 o 
  -3   4   4       67.00       70.21      2.21 o 
  -2   4   4      123.41      133.41      2.20 o 
  -1   4   4      271.66      277.33      3.57 o 
   0   4   4      302.39      309.68      5.46 o 
   1   4   4      185.43      172.63      3.96 o 
   2   4   4      125.40      124.94      2.44 o 
   3   4   4      202.01      197.91      4.57 o 
   4   4   4      116.41      115.34      3.45 o 
   5   4   4       78.90       73.75      3.39 o 
   6   4   4        5.81        4.50      2.44 o 
   7   4   4       68.69       65.08      3.95 o 
   8   4   4      130.19      127.64      4.85 o 
   9   4   4       32.96       38.59      3.75 o 
  10   4   4       21.31       25.77      4.24 o 
  11   4   4       32.98       39.89      4.31 o 
  12   4   4        3.50        4.70      3.30 o 
  13   4   4        4.56        1.54      4.57 o 
 -14   5   4        7.21       11.14      5.35 o 
 -13   5   4       11.86       16.70      4.63 o 
 -12   5   4       60.92       58.08      4.98 o 
 -11   5   4       39.56       39.88      3.44 o 
 -10   5   4       37.22       37.64      3.29 o 
  -9   5   4       38.43       40.46      3.13 o 
  -8   5   4      217.81      214.47      4.29 o 
  -7   5   4      155.93      152.28      3.77 o 
  -6   5   4       79.78       80.14      3.18 o 
  -5   5   4       13.27       11.19      1.91 o 
  -4   5   4       59.38       59.70      2.07 o 
  -3   5   4      238.74      225.50      4.95 o 
  -2   5   4       83.48       79.61      3.84 o 
  -1   5   4      540.96      543.59      6.51 o 
   0   5   4       88.16       84.69      5.57 o 
   1   5   4      275.26      273.57      3.21 o 
   2   5   4        4.14        2.20      1.92 o 
   3   5   4       47.26       42.73      2.92 o 
   4   5   4      533.36      513.17     11.11 o 
   5   5   4       65.31       63.22      3.93 o 
   6   5   4        5.18        4.52      2.81 o 
   7   5   4      202.96      188.95      5.18 o 
   8   5   4      199.62      175.92      5.55 o 
   9   5   4       17.21       14.80      3.51 o 
  10   5   4        0.37        1.74      4.09 o 
  11   5   4        2.04        5.74      4.69 o 
  12   5   4       19.44       16.26      4.86 o 
 -13   6   4       11.38       15.82      8.02 o 
 -12   6   4       18.23       16.27      7.58 o 
 -11   6   4       70.19       79.59     12.48 o 
 -10   6   4       13.47       14.87      4.68 o 
  -9   6   4      153.04      150.77      6.93 o 
  -8   6   4      105.10       93.98      5.55 o 
  -7   6   4       28.28       26.49      3.47 o 
  -6   6   4      142.71      143.81      7.89 o 
  -5   6   4      364.94      362.43      6.49 o 
  -4   6   4      982.40      956.82      9.27 o 
  -3   6   4       27.80       26.11      3.14 o 
  -2   6   4       71.84       68.41      4.08 o 
  -1   6   4      153.46      141.36      4.77 o 
   0   6   4      274.76      258.75      5.47 o 
   1   6   4      127.34      120.12      3.67 o 
   2   6   4      439.91      442.12      6.09 o 
   3   6   4      414.04      392.64      6.46 o 
   4   6   4      181.33      185.40      6.99 o 
   5   6   4      190.88      181.69      5.06 o 
   6   6   4       17.45       11.80      3.07 o 
   7   6   4       55.81       52.36      4.15 o 
   8   6   4        6.08        5.36      3.19 o 
   9   6   4       21.59       24.90      3.92 o 
  10   6   4        0.47        3.97      4.37 o 
  11   6   4        0.75        4.54      4.58 o 
 -11   7   4       15.00       18.50      7.80 o 
 -10   7   4       18.86       15.67      5.91 o 
  -9   7   4       13.95       12.21      4.65 o 
  -8   7   4       56.21       63.74      4.76 o 
  -7   7   4        4.45        4.89      3.60 o 
  -6   7   4       44.27       46.32      4.09 o 
  -5   7   4      223.45      226.03      6.14 o 
  -4   7   4       15.80       17.73      3.38 o 
  -3   7   4       64.28       60.30      4.32 o 
  -2   7   4       12.03       10.48      3.31 o 
  -1   7   4       97.75       92.85      4.72 o 
   0   7   4      252.04      245.32      6.00 o 
   1   7   4       55.47       59.90      3.56 o 
   2   7   4       60.02       67.75      3.91 o 
   3   7   4        2.16        3.53      2.70 o 
   4   7   4       22.80       30.55      3.74 o 
   5   7   4       39.46       35.62      5.91 o 
   6   7   4        6.80        7.74      3.80 o 
   7   7   4       12.08       16.48      3.48 o 
   8   7   4       16.73       21.50      4.49 o 
   9   7   4       37.98       36.64      5.02 o 
  -9   8   4        6.72        2.34      5.04 o 
  -8   8   4        3.97        1.28      4.03 o 
  -7   8   4        3.50        6.18      3.76 o 
  -6   8   4        4.52        0.67      3.64 o 
  -5   8   4        8.35       12.15      3.75 o 
  -4   8   4        9.58        9.67      3.70 o 
  -3   8   4       43.30       42.97      4.22 o 
  -2   8   4       49.37       51.07      4.33 o 
  -1   8   4       64.25       62.28      4.63 o 
   0   8   4       40.97       37.53      7.24 o 
   1   8   4        2.52        2.86      2.76 o 
   2   8   4       95.82       95.09      5.06 o 
   3   8   4       81.19       79.08      5.84 o 
   4   8   4       26.41       29.95      3.66 o 
   5   8   4       11.58        6.99      3.37 o 
   6   8   4       34.50       35.48      4.06 o 
   7   8   4       10.25       15.05      3.89 o 
  -6   9   4       22.98       26.35      4.52 o 
  -5   9   4        1.47        1.46      3.86 o 
  -4   9   4       13.68       13.01      4.08 o 
  -3   9   4        4.24        5.17      3.89 o 
  -2   9   4       33.36       38.48      4.56 o 
  -1   9   4       79.04       83.82      6.73 o 
   0   9   4       17.55       23.40      4.82 o 
   1   9   4        1.89        4.59      3.29 o 
   2   9   4       48.65       57.04      4.93 o 
   3   9   4       68.63       75.84      7.58 o 
   4   9   4       53.42       63.30      7.35 o 
 -16   0   5       23.19       27.41      6.24 o 
 -15   0   5       20.87       21.47      4.58 o 
 -14   0   5        1.35        7.87      3.85 o 
 -13   0   5      124.01      113.71      4.96 o 
 -12   0   5       43.05       41.93      4.21 o 
 -11   0   5      161.65      159.40      4.56 o 
 -10   0   5       37.82       36.75      2.87 o 
  -9   0   5      376.73      385.69      6.17 o 
  -8   0   5       29.15       34.13      2.28 o 
  -7   0   5       44.50       40.31      2.42 o 
  -6   0   5      650.15      757.94     11.36 o 
  -5   0   5     2470.34     2440.95     27.08 o 
  -4   0   5      441.41      460.16      4.35 o 
  -3   0   5      751.74      698.57      6.81 o 
  -2   0   5       12.56       15.89      1.31 o 
  -1   0   5       27.52       21.99      1.52 o 
   0   0   5        2.77        2.06      0.99 o 
   1   0   5      379.09      374.37      2.89 o 
   2   0   5       17.93       19.31      1.82 o 
   3   0   5        4.28        8.48      1.82 o 
   4   0   5        4.63        2.51      1.85 o 
   5   0   5      112.71      124.35      3.06 o 
   6   0   5        4.38        1.85      1.91 o 
   7   0   5       60.19       55.25      2.99 o 
   8   0   5       85.65       82.19      3.38 o 
   9   0   5        0.26       -0.58      2.59 o 
  10   0   5       93.71       90.69      4.38 o 
  11   0   5       40.42       41.36      3.53 o 
  12   0   5       22.69       24.22      4.69 o 
  13   0   5       28.15       36.19      7.47 o 
  14   0   5       90.40       99.62      8.69 o 
 -16   1   5       25.98       32.24      3.99 o 
 -15   1   5        9.82       10.44      3.44 o 
 -14   1   5        3.89        4.38      2.52 o 
 -13   1   5       14.20       16.12      2.25 o 
 -12   1   5       57.35       55.35      2.71 o 
 -11   1   5       27.25       28.28      2.13 o 
 -10   1   5       50.78       52.38      2.34 o 
  -9   1   5      433.41      433.57      5.91 o 
  -8   1   5        0.99        1.15      1.07 o 
  -7   1   5       17.40       17.82      1.85 o 
  -6   1   5      680.75      758.55      6.78 o 
  -5   1   5      297.00      309.43      2.14 o 
  -4   1   5      252.50      262.17      2.86 o 
  -3   1   5      491.24      507.88      4.92 o 
  -2   1   5       23.22       18.00      1.11 o 
  -1   1   5      108.24      108.52      1.90 o 
   0   1   5      903.22      905.63      5.62 o 
   1   1   5       72.43       79.32      1.85 o 
   2   1   5      261.32      251.86      2.32 o 
   3   1   5     1521.54     1504.85     16.62 o 
   4   1   5      240.14      245.23      3.88 o 
   5   1   5       57.29       64.28      1.94 o 
   6   1   5        6.89        6.00      1.45 o 
   7   1   5       15.91       13.78      1.45 o 
   8   1   5       63.19       64.47      2.35 o 
   9   1   5       26.25       26.72      2.14 o 
  10   1   5       39.13       41.88      2.86 o 
  11   1   5       32.47       34.07      2.95 o 
  12   1   5        0.30        2.53      2.59 o 
  13   1   5        8.93       12.57      4.22 o 
  14   1   5        6.04        3.62      4.02 o 
 -16   2   5        6.96       12.04      3.60 o 
 -15   2   5       14.22       13.94      3.44 o 
 -14   2   5       37.33       44.82      3.45 o 
 -13   2   5        4.63        6.84      2.18 o 
 -12   2   5       23.54       20.27      2.21 o 
 -11   2   5       17.06       15.19      2.13 o 
 -10   2   5      134.46      121.29      2.23 o 
  -9   2   5      643.72      625.29      3.80 o 
  -8   2   5        4.70        5.28      1.30 o 
  -7   2   5      121.16      127.03      2.21 o 
  -6   2   5      360.47      414.64      4.69 o 
  -5   2   5      527.75      556.64      4.19 o 
  -4   2   5       71.04       75.96      2.06 o 
  -3   2   5       50.64       45.91      2.35 o 
  -2   2   5      529.70      564.90      8.49 o 
  -1   2   5      146.53      144.51      2.93 o 
   0   2   5      827.20      837.38      7.38 o 
   1   2   5      804.74      789.34      8.42 o 
   2   2   5     4617.62     4636.15     40.77 o 
   3   2   5     1345.25     1337.78     15.80 o 
   4   2   5      132.86      126.93      2.16 o 
   5   2   5       99.19       92.54      2.16 o 
   6   2   5      228.95      237.70      2.81 o 
   7   2   5      199.95      197.87      3.75 o 
   8   2   5       95.46       96.71      3.17 o 
   9   2   5       56.73       57.00      3.18 o 
  10   2   5       67.87       74.75      3.55 o 
  11   2   5       28.00       26.65      2.88 o 
  12   2   5        0.02       -0.56      2.73 o 
  13   2   5       15.79       16.82      4.09 o 
 -15   3   5        4.26        7.18      3.20 o 
 -14   3   5        3.18        4.11      2.89 o 
 -13   3   5       55.06       52.42      3.22 o 
 -12   3   5       30.97       29.78      2.04 o 
 -11   3   5        3.33        1.04      1.44 o 
 -10   3   5      151.37      147.22      2.93 o 
  -9   3   5      475.13      477.37      3.86 o 
  -8   3   5       99.76      100.21      2.47 o 
  -7   3   5      147.80      137.73      2.39 o 
  -6   3   5      758.95      787.00      4.78 o 
  -5   3   5      645.07      665.21      4.37 o 
  -4   3   5      139.13      135.85      2.64 o 
  -3   3   5       63.10       57.80      2.63 o 
  -2   3   5      294.40      327.75      4.33 o 
  -1   3   5      329.59      343.56      4.49 o 
   0   3   5      169.91      173.91      2.73 o 
   1   3   5      145.29      138.18      1.53 o 
   2   3   5      152.60      148.91      2.19 o 
   3   3   5      176.27      168.62      3.02 o 
   4   3   5        9.42       11.64      1.82 o 
   5   3   5       90.38       88.76      3.04 o 
   6   3   5      253.31      250.73      3.57 o 
   7   3   5        1.52        1.99      1.94 o 
   8   3   5      125.23      123.81      3.62 o 
   9   3   5       18.26       21.45      2.63 o 
  10   3   5       11.99       11.50      2.49 o 
  11   3   5       63.73       59.08      4.50 o 
  12   3   5       21.96       21.94      5.24 o 
  13   3   5        0.94       -4.78      6.13 o 
 -15   4   5       10.34        9.22      3.90 o 
 -14   4   5        1.37       -1.61      3.26 o 
 -13   4   5       29.79       31.15      4.03 o 
 -12   4   5        7.74       10.56      3.04 o 
 -11   4   5       11.41       11.71      2.43 o 
 -10   4   5      108.68      101.67      4.25 o 
  -9   4   5       12.63       11.14      2.35 o 
  -8   4   5      144.92      131.24      3.94 o 
  -7   4   5      123.91      122.70      3.19 o 
  -6   4   5       19.68       22.74      2.54 o 
  -5   4   5      127.90      129.77      2.70 o 
  -4   4   5       60.64       65.96      2.35 o 
  -3   4   5      248.87      243.93      4.60 o 
  -2   4   5      321.56      339.71      5.06 o 
  -1   4   5      953.01     1013.37      9.26 o 
   0   4   5      397.29      406.38      4.33 o 
   1   4   5      323.86      294.72      4.88 o 
   2   4   5      180.48      169.16      2.88 o 
   3   4   5        7.09        6.64      2.26 o 
   4   4   5       16.16       13.98      2.58 o 
   5   4   5      108.79      110.17      3.96 o 
   6   4   5      241.83      236.67      5.41 o 
   7   4   5       69.09       67.29      4.08 o 
   8   4   5        1.53        3.67      3.08 o 
   9   4   5       63.77       55.41      4.30 o 
  10   4   5       17.97       20.18      3.78 o 
  11   4   5       14.67       16.28      3.47 o 
  12   4   5        3.20        4.40      3.86 o 
 -14   5   5       19.59       19.61      5.79 o 
 -13   5   5        0.86        4.02      4.00 o 
 -12   5   5        8.39       11.94      4.12 o 
 -11   5   5       10.20        8.77      3.02 o 
 -10   5   5      126.43      120.40      4.60 o 
  -9   5   5      339.55      317.57      5.65 o 
  -8   5   5       85.86       80.03      3.54 o 
  -7   5   5      100.30       99.19      3.59 o 
  -6   5   5       96.57       85.96      3.36 o 
  -5   5   5      200.76      196.71      4.76 o 
  -4   5   5       87.19       88.89      3.00 o 
  -3   5   5       38.47       35.87      1.84 o 
  -2   5   5       95.19       88.79      4.03 o 
  -1   5   5      180.30      189.22      7.13 o 
   0   5   5       69.88       66.64      5.79 o 
   1   5   5      149.07      144.36      4.01 o 
   2   5   5       47.96       52.36      3.22 o 
   3   5   5       40.33       41.16      2.95 o 
   4   5   5      232.33      215.55      7.56 o 
   5   5   5        3.73        4.42      2.75 o 
   6   5   5       89.55       80.86      4.51 o 
   7   5   5      229.47      220.81      5.67 o 
   8   5   5       69.77       72.90      4.62 o 
   9   5   5       21.40       22.39      3.70 o 
  10   5   5       22.05       23.91      3.92 o 
  11   5   5       10.37       12.68      4.70 o 
 -13   6   5       13.65       19.39      7.58 o 
 -12   6   5       15.81       15.82      7.80 o 
 -11   6   5       42.74       50.15      8.02 o 
 -10   6   5       37.23       36.45      4.76 o 
  -9   6   5       10.03        5.88      2.52 o 
  -8   6   5       30.85       25.80      3.55 o 
  -7   6   5       33.06       29.55      3.56 o 
  -6   6   5      118.82      127.49      5.06 o 
  -5   6   5      321.72      315.61      6.43 o 
  -4   6   5       53.90       45.94      3.74 o 
  -3   6   5        9.51        5.34      2.88 o 
  -2   6   5       60.05       45.36      3.51 o 
  -1   6   5      957.88      890.18     12.93 o 
   0   6   5       61.13       54.16      6.24 o 
   1   6   5       68.66       73.53      3.58 o 
   2   6   5      295.83      302.52      5.77 o 
   3   6   5        8.81        7.78      3.07 o 
   4   6   5       11.55       13.18      2.89 o 
   5   6   5       91.73       83.92      4.49 o 
   6   6   5       13.40       11.53      3.28 o 
   7   6   5       26.38       26.29      4.04 o 
   8   6   5       26.19       25.20      3.83 o 
   9   6   5        8.47       14.95      4.49 o 
  10   6   5       34.86       38.83      5.14 o 
 -11   7   5        0.84        4.46      7.35 o 
 -10   7   5       39.71       38.69      5.24 o 
  -9   7   5        6.62        4.68      6.13 o 
  -8   7   5       83.11       83.12      5.29 o 
  -7   7   5       21.26       23.52      3.86 o 
  -6   7   5       54.53       58.07      4.36 o 
  -5   7   5       27.25       26.36      3.64 o 
  -4   7   5       78.90       71.10      4.65 o 
  -3   7   5       31.36       31.97      3.70 o 
  -2   7   5       30.42       30.02      3.67 o 
  -1   7   5      142.76      135.14     10.25 o 
   0   7   5        5.40        3.80      3.74 o 
   1   7   5       43.94       41.14      3.31 o 
   2   7   5       18.71       20.18      2.94 o 
   3   7   5       31.37       27.70      3.90 o 
   4   7   5       86.92       80.84      9.47 o 
   5   7   5       21.37       15.02      3.96 o 
   6   7   5       12.20       12.77      3.52 o 
   7   7   5       37.88       46.72      4.87 o 
   8   7   5        2.06        3.25      4.21 o 
   9   7   5        4.52        8.98      4.81 o 
  -9   8   5       38.30       40.22      5.75 o 
  -8   8   5       88.51       89.25      6.01 o 
  -7   8   5       45.67       41.28      4.54 o 
  -6   8   5       40.57       38.35      4.36 o 
  -5   8   5       14.11       15.28      3.90 o 
  -4   8   5       22.57       24.92      4.07 o 
  -3   8   5       12.24        9.99      3.77 o 
  -2   8   5       97.15       96.51      6.48 o 
  -1   8   5       90.46       85.15      6.19 o 
   0   8   5        7.40       11.87      4.12 o 
   1   8   5       24.53       29.60      4.40 o 
   2   8   5       28.19       25.69      3.33 o 
   3   8   5       34.14       42.89      4.60 o 
   4   8   5       30.96       28.25      3.76 o 
   5   8   5       54.03       54.63      4.31 o 
   6   8   5        7.97       14.18      3.87 o 
  -6   9   5        9.13        9.24      4.38 o 
  -5   9   5        6.43       10.33      4.25 o 
  -4   9   5        8.44        8.73      4.16 o 
  -3   9   5        4.41        3.45      4.71 o 
  -2   9   5       24.05       29.65      6.24 o 
  -1   9   5       21.46       25.65      4.98 o 
   0   9   5       60.74       58.34      5.67 o 
   1   9   5       28.18       31.59      5.35 o 
   2   9   5       84.05      113.16      5.71 o 
   3   9   5        5.86        9.62      4.65 o 
 -16   0   6        6.66        7.88      4.78 o 
 -15   0   6       13.39       18.77      4.45 o 
 -14   0   6        2.06        1.99      3.95 o 
 -13   0   6        0.35        4.22      2.89 o 
 -12   0   6       39.14       35.82      4.08 o 
 -11   0   6      178.28      172.28      4.49 o 
 -10   0   6      112.43      113.13      3.87 o 
  -9   0   6      625.81      632.67      5.34 o 
  -8   0   6       91.74       91.03      4.57 o 
  -7   0   6        6.37        7.58      1.32 o 
  -6   0   6     1219.52     1331.58     14.15 o 
  -5   0   6      327.71      360.80      5.46 o 
  -4   0   6      387.27      424.22      9.47 o 
  -3   0   6       77.77       72.66      2.78 o 
  -2   0   6      434.46      415.73      4.03 o 
  -1   0   6      409.08      422.02      3.70 o 
   0   0   6        1.15       -0.06      1.06 o 
   1   0   6      404.18      409.05      6.01 o 
   2   0   6       24.26       18.51      1.86 o 
   3   0   6       30.35       29.33      2.48 o 
   4   0   6      214.55      207.02      3.75 o 
   5   0   6      148.83      136.92      3.49 o 
   6   0   6        6.10       10.21      2.41 o 
   7   0   6       47.35       44.43      3.00 o 
   8   0   6       18.73       22.37      3.14 o 
   9   0   6       83.87       78.26      4.33 o 
  10   0   6       37.73       40.68      4.54 o 
  11   0   6        0.06       -0.46      4.30 o 
  12   0   6        4.18        7.44      5.68 o 
  13   0   6       29.00       38.56      6.69 o 
 -16   1   6       11.91       13.62      3.63 o 
 -15   1   6        1.32        2.14      3.19 o 
 -14   1   6       37.17       38.21      3.35 o 
 -13   1   6        6.35        6.00      2.05 o 
 -12   1   6       58.25       59.10      2.73 o 
 -11   1   6      185.73      173.32      3.22 o 
 -10   1   6      763.02      758.18      8.21 o 
  -9   1   6       20.62       20.93      1.46 o 
  -8   1   6      217.14      214.37      3.99 o 
  -7   1   6       28.11       35.30      4.35 o 
  -6   1   6       44.03       52.30      2.80 o 
  -5   1   6      442.51      469.63      4.88 o 
  -4   1   6      163.34      167.10      2.77 o 
  -3   1   6      251.15      276.20      3.25 o 
  -2   1   6     2270.61     2294.96     14.89 o 
  -1   1   6      205.60      202.04      1.84 o 
   0   1   6      699.51      748.02      7.24 o 
   1   1   6      305.95      294.96      3.02 o 
   2   1   6     1703.02     1699.16      8.76 o 
   3   1   6      541.97      548.67      8.27 o 
   4   1   6       67.57       71.59      1.93 o 
   5   1   6      125.44      124.69      2.25 o 
   6   1   6      148.78      152.69      2.68 o 
   7   1   6      168.77      166.03      2.99 o 
   8   1   6        1.54        0.50      1.94 o 
   9   1   6       24.97       21.01      2.22 o 
  10   1   6       16.98       16.70      2.64 o 
  11   1   6       49.30       49.95      3.23 o 
  12   1   6        0.41        0.54      2.67 o 
  13   1   6       22.60       24.56      4.40 o 
 -16   2   6        1.10       -0.33      3.20 o 
 -15   2   6        7.26       11.44      3.33 o 
 -14   2   6       20.30       19.00      3.21 o 
 -13   2   6       13.44       17.50      2.53 o 
 -12   2   6       59.33       57.60      2.63 o 
 -11   2   6      221.53      218.59      3.57 o 
 -10   2   6      277.90      265.35      3.39 o 
  -9   2   6       49.29       48.53      2.31 o 
  -8   2   6      368.88      360.70      3.28 o 
  -7   2   6       25.03       30.15      1.68 o 
  -6   2   6      101.20      113.01      2.29 o 
  -5   2   6       71.91       82.28      2.09 o 
  -4   2   6      371.69      380.00      3.56 o 
  -3   2   6      133.24      133.61      2.72 o 
  -2   2   6      699.96      741.85      7.59 o 
  -1   2   6       10.78        8.50      1.52 o 
   0   2   6      233.54      261.32      4.15 o 
   1   2   6      628.95      645.22      6.76 o 
   2   2   6     1843.94     1855.86     18.30 o 
   3   2   6     1094.97     1150.70     14.13 o 
   4   2   6      186.75      198.11      3.23 o 
   5   2   6      216.32      230.14      3.40 o 
   6   2   6       53.71       52.33      2.24 o 
   7   2   6      191.63      187.16      2.83 o 
   8   2   6       65.81       61.71      2.39 o 
   9   2   6      378.08      355.43      5.03 o 
  10   2   6      221.45      204.78      4.43 o 
  11   2   6        8.87        9.61      2.71 o 
  12   2   6       17.45       14.91      3.10 o 
  13   2   6        7.75        7.32      4.00 o 
 -16   3   6       20.15       28.30      7.35 o 
 -15   3   6       15.06       16.62      3.39 o 
 -14   3   6        6.06        8.08      2.94 o 
 -13   3   6        3.07       -0.94      2.59 o 
 -12   3   6        1.20        0.33      2.02 o 
 -11   3   6      135.30      125.59      3.55 o 
 -10   3   6      172.54      156.76      3.80 o 
  -9   3   6      100.96      102.62      3.28 o 
  -8   3   6       22.95       20.57      1.79 o 
  -7   3   6      155.56      163.29      3.06 o 
  -6   3   6      396.31      398.01      4.18 o 
  -5   3   6      114.95      126.12      2.44 o 
  -4   3   6       91.23       98.92      2.56 o 
  -3   3   6      394.52      405.09      4.62 o 
  -2   3   6      486.90      511.49      3.91 o 
  -1   3   6       87.40       94.65      2.46 o 
   0   3   6      143.04      154.75      2.89 o 
   1   3   6       81.29       76.10      1.74 o 
   2   3   6       46.84       49.65      1.99 o 
   3   3   6      230.67      224.80      3.01 o 
   4   3   6       23.60       23.74      1.66 o 
   5   3   6      106.97      100.43      2.01 o 
   6   3   6      129.07      131.71      4.00 o 
   7   3   6       20.68       18.06      1.96 o 
   8   3   6       80.58       74.81      3.21 o 
   9   3   6      151.28      151.44      3.73 o 
  10   3   6        9.58       12.72      2.97 o 
  11   3   6        2.29        1.24      3.51 o 
  12   3   6       19.73       18.64      7.47 o 
 -15   4   6        2.60        4.46      5.57 o 
 -14   4   6       17.36       28.30      6.02 o 
 -13   4   6        6.25        3.12      5.13 o 
 -12   4   6       39.42       39.25      4.25 o 
 -11   4   6       20.21       18.05      3.84 o 
 -10   4   6      111.71      118.80      3.88 o 
  -9   4   6      226.48      217.24      3.81 o 
  -8   4   6       13.38       14.74      2.05 o 
  -7   4   6      230.58      225.94      3.69 o 
  -6   4   6      185.98      188.70      3.05 o 
  -5   4   6        8.33        9.44      1.76 o 
  -4   4   6       17.86       21.86      2.08 o 
  -3   4   6       14.57       15.37      2.16 o 
  -2   4   6      110.76      100.31      3.37 o 
  -1   4   6      199.71      204.84      3.94 o 
   0   4   6       96.00      109.63      2.83 o 
   1   4   6        9.53        9.99      0.92 o 
   2   4   6       43.95       41.07      2.84 o 
   3   4   6      276.91      256.77      4.88 o 
   4   4   6      156.38      163.16      5.47 o 
   5   4   6       61.92       62.23      3.88 o 
   6   4   6       60.07       62.62      4.07 o 
   7   4   6      146.47      134.85      5.08 o 
   8   4   6       25.52       21.04      3.58 o 
   9   4   6        5.04        6.94      3.57 o 
  10   4   6        3.04        5.00      3.65 o 
  11   4   6        2.29        3.25      3.80 o 
  12   4   6        2.93        3.24      4.65 o 
 -14   5   6        5.12        7.35      5.57 o 
 -13   5   6        0.46       -0.89      4.90 o 
 -12   5   6        7.36        7.87      3.79 o 
 -11   5   6       29.26       27.18      4.18 o 
 -10   5   6       11.26        9.59      2.90 o 
  -9   5   6       22.59       21.54      2.64 o 
  -8   5   6       44.48       46.38      2.88 o 
  -7   5   6        5.32        3.36      2.26 o 
  -6   5   6      122.89      113.58      3.69 o 
  -5   5   6       27.15       26.27      2.39 o 
  -4   5   6       92.42       91.26      3.65 o 
  -3   5   6      518.16      500.23      5.36 o 
  -2   5   6      423.21      401.84      5.35 o 
  -1   5   6       56.62       50.37      5.57 o 
   0   5   6       49.08       51.93      6.02 o 
   1   5   6      235.21      234.45      2.92 o 
   2   5   6      221.78      215.12      4.69 o 
   3   5   6       72.76       64.76      3.80 o 
   4   5   6      176.44      156.31      4.80 o 
   5   5   6      213.08      201.84      5.27 o 
   6   5   6      280.09      266.24      7.48 o 
   7   5   6       12.49       12.55      3.31 o 
   8   5   6        3.98        4.70      3.37 o 
   9   5   6       13.07       14.31      3.86 o 
  10   5   6       89.52       94.02      7.13 o 
  11   5   6        8.95       10.40      4.86 o 
 -13   6   6       30.94       39.89      8.25 o 
 -12   6   6       11.95        8.02      7.58 o 
 -11   6   6       62.25       56.61      8.02 o 
 -10   6   6       40.31       43.83      3.55 o 
  -9   6   6       78.79       74.40      3.82 o 
  -8   6   6        0.05       -0.74      2.32 o 
  -7   6   6       89.46       90.73      3.59 o 
  -6   6   6       87.67       90.33      3.49 o 
  -5   6   6      161.70      157.18      5.26 o 
  -4   6   6      230.82      218.47      6.75 o 
  -3   6   6       23.22       17.66      4.01 o 
  -2   6   6      322.90      299.34      7.33 o 
  -1   6   6       25.37       27.19      4.90 o 
   0   6   6       48.40       44.57      5.35 o 
   1   6   6      344.60      344.17     13.71 o 
   2   6   6      249.15      231.29     11.03 o 
   3   6   6        6.00        8.33      2.82 o 
   4   6   6       16.06       14.03      3.05 o 
   5   6   6       47.46       47.81      3.80 o 
   6   6   6        8.27        7.03      3.28 o 
   7   6   6        4.38        5.46      3.41 o 
   8   6   6       17.53       19.87      3.93 o 
   9   6   6       48.31       45.42      5.19 o 
  10   6   6       66.25       66.78      8.47 o 
 -11   7   6        1.69        4.90      7.35 o 
 -10   7   6      104.64      113.89     10.70 o 
  -9   7   6       33.66       38.33      4.23 o 
  -8   7   6        8.40        9.16      3.68 o 
  -7   7   6        4.92        5.21      3.56 o 
  -6   7   6      116.83      108.71      5.40 o 
  -5   7   6       54.52       62.18      5.36 o 
  -4   7   6       56.60       58.45      5.52 o 
  -3   7   6       60.12       54.25      5.91 o 
  -2   7   6       14.97       21.35      4.34 o 
  -1   7   6       60.70       56.62      5.46 o 
   0   7   6      143.48      131.26      6.42 o 
   1   7   6       43.35       50.73      3.90 o 
   2   7   6       10.19       10.81      4.57 o 
   3   7   6      193.39      180.93     11.14 o 
   4   7   6       77.46       77.75      8.25 o 
   5   7   6       31.40       33.16      3.76 o 
   6   7   6       27.71       31.26      3.96 o 
   7   7   6       13.64       16.54      4.49 o 
   8   7   6       10.85       12.19      4.70 o 
  -9   8   6        3.94        2.72      5.79 o 
  -8   8   6       12.61       10.10      4.17 o 
  -7   8   6       24.66       26.61      4.24 o 
  -6   8   6       16.71       20.64      4.10 o 
  -5   8   6       11.94       13.21      3.93 o 
  -4   8   6        1.83        2.99      4.46 o 
  -3   8   6       70.27       70.81      5.90 o 
  -2   8   6       10.11        7.26      4.22 o 
  -1   8   6       28.25       31.59      4.76 o 
   0   8   6       14.51       19.07      4.44 o 
   1   8   6       24.79       28.30      3.28 o 
   2   8   6        2.01        3.81      3.02 o 
   3   8   6        1.82        7.45      3.65 o 
   4   8   6        9.57       12.60      4.81 o 
   5   8   6       45.85       48.42      5.08 o 
   6   8   6       20.08       20.46      4.76 o 
  -5   9   6       10.43       10.76      6.57 o 
  -4   9   6        4.63        5.15      4.92 o 
  -3   9   6       30.50       36.03      5.51 o 
  -2   9   6        5.44        9.88      5.46 o 
  -1   9   6        3.44        2.82      4.66 o 
   0   9   6       24.82       19.73      4.92 o 
   1   9   6       29.83       29.87      5.91 o 
   2   9   6       32.28       39.32      5.70 o 
 -16   0   7       35.29       31.56      7.13 o 
 -15   0   7       15.88       14.40      4.45 o 
 -14   0   7        5.94        3.33      4.15 o 
 -13   0   7       51.22       50.61      4.65 o 
 -12   0   7       44.73       45.12      3.91 o 
 -11   0   7      138.74      137.97      3.94 o 
 -10   0   7        0.60        1.32      2.01 o 
  -9   0   7      488.49      465.11     11.92 o 
  -8   0   7        4.61        0.89      3.12 o 
  -7   0   7      467.13      458.67      7.13 o 
  -6   0   7       10.38       11.95      1.97 o 
  -5   0   7       15.35       18.87      1.97 o 
  -4   0   7      169.56      188.57      3.54 o 
  -3   0   7      378.19      329.61      3.58 o 
  -2   0   7      939.28      922.51      5.05 o 
  -1   0   7        2.66        2.83      2.44 o 
   0   0   7        1.92        1.33      1.22 o 
   1   0   7      118.74      125.27      3.01 o 
   2   0   7       27.67       29.08      2.09 o 
   3   0   7      196.11      195.53      3.65 o 
   4   0   7        0.78        0.40      2.02 o 
   5   0   7      160.12      177.06      4.11 o 
   6   0   7       24.90       24.52      2.71 o 
   7   0   7       42.81       42.15      3.04 o 
   8   0   7       50.15       46.79      3.58 o 
   9   0   7       10.42       11.31      3.11 o 
  10   0   7       13.70       14.52      3.34 o 
  11   0   7        0.01        0.98      4.18 o 
  12   0   7        7.46       14.71      5.79 o 
  13   0   7        1.30       -2.45      5.57 o 
 -16   1   7        5.73        7.43      3.46 o 
 -15   1   7       15.46       18.16      3.50 o 
 -14   1   7        6.45        8.10      2.82 o 
 -13   1   7        7.07        5.47      2.74 o 
 -12   1   7       61.74       55.31      2.50 o 
 -11   1   7      462.68      432.60      3.81 o 
 -10   1   7       88.49       87.99      2.47 o 
  -9   1   7       40.41       42.42      2.13 o 
  -8   1   7       25.99       26.65      1.39 o 
  -7   1   7       93.43       99.61      2.16 o 
  -6   1   7       48.08       44.70      1.83 o 
  -5   1   7      276.25      308.16      9.69 o 
  -4   1   7       47.06       48.42      1.83 o 
  -3   1   7     2941.88     3088.22     28.52 o 
  -2   1   7      185.76      196.25      3.82 o 
  -1   1   7      328.26      362.64      4.24 o 
   0   1   7       15.49       13.41      1.29 o 
   1   1   7      574.57      607.89      6.68 o 
   2   1   7      739.36      744.95      8.56 o 
   3   1   7      124.65      127.42      2.16 o 
   4   1   7       34.63       33.09      1.60 o 
   5   1   7       38.03       38.19      1.87 o 
   6   1   7      160.40      154.49      2.98 o 
   7   1   7      189.17      177.93      3.29 o 
   8   1   7       40.53       39.11      2.46 o 
   9   1   7       51.28       49.78      2.59 o 
  10   1   7       42.67       42.20      3.10 o 
  11   1   7       53.53       53.92      3.41 o 
  12   1   7       76.34       84.04      5.75 o 
 -16   2   7        2.24        1.85      3.38 o 
 -15   2   7       40.12       43.18      3.81 o 
 -14   2   7        7.04        3.18      2.96 o 
 -13   2   7        7.67        3.90      2.56 o 
 -12   2   7       56.54       54.37      2.50 o 
 -11   2   7       41.44       42.33      2.38 o 
 -10   2   7       11.41        9.43      3.30 o 
  -9   2   7      125.89      119.44      2.90 o 
  -8   2   7       51.63       52.30      2.17 o 
  -7   2   7      178.50      171.66      2.24 o 
  -6   2   7       10.94       10.72      1.31 o 
  -5   2   7      326.62      338.58      3.29 o 
  -4   2   7      454.15      454.30      4.41 o 
  -3   2   7       66.31       64.99      2.21 o 
  -2   2   7      270.19      288.81      5.69 o 
  -1   2   7       59.50       61.55      2.31 o 
   0   2   7      110.52      120.49      1.90 o 
   1   2   7      317.56      313.65      3.02 o 
   2   2   7       31.15       35.48      1.89 o 
   3   2   7       58.80       63.20      2.45 o 
   4   2   7      311.38      333.44      5.59 o 
   5   2   7      159.10      148.35      2.54 o 
   6   2   7      123.89      116.49      2.54 o 
   7   2   7       30.38       28.33      1.93 o 
   8   2   7      111.47      105.49      3.08 o 
   9   2   7       16.63       17.60      2.65 o 
  10   2   7       54.59       54.87      3.43 o 
  11   2   7        4.86        2.66      2.66 o 
  12   2   7       23.70       13.83      6.35 o 
 -15   3   7        5.45        9.75      3.21 o 
 -14   3   7       30.76       31.55      3.28 o 
 -13   3   7       40.15       39.14      3.05 o 
 -12   3   7        6.70        5.16      3.39 o 
 -11   3   7       67.02       52.06      3.46 o 
 -10   3   7       37.52       33.06      2.46 o 
  -9   3   7       58.51       61.18      2.63 o 
  -8   3   7       17.55       15.80      1.74 o 
  -7   3   7      164.89      173.67      3.05 o 
  -6   3   7      206.96      202.28      2.81 o 
  -5   3   7      138.62      140.09      2.72 o 
  -4   3   7      240.83      246.78      4.11 o 
  -3   3   7      219.60      243.61      3.09 o 
  -2   3   7      450.12      450.66      3.88 o 
  -1   3   7       91.69      102.45      2.60 o 
   0   3   7      187.66      186.42      4.94 o 
   1   3   7      548.57      584.12      5.78 o 
   2   3   7      182.87      185.09      4.13 o 
   3   3   7      445.96      440.47      8.18 o 
   4   3   7      484.31      469.69     11.68 o 
   5   3   7       96.60       96.56      2.96 o 
   6   3   7       36.07       31.11      2.32 o 
   7   3   7       49.98       52.85      3.48 o 
   8   3   7      175.19      171.70      5.44 o 
   9   3   7        6.85        7.93      2.81 o 
  10   3   7        2.86       -0.54      3.19 o 
  11   3   7        3.11       -3.54      4.57 o 
  12   3   7        0.61       -2.90      5.46 o 
 -15   4   7       24.59       26.97      6.46 o 
 -14   4   7       17.57       22.06      6.02 o 
 -13   4   7       14.06       15.38      5.57 o 
 -12   4   7        0.59       -4.46      4.68 o 
 -11   4   7       72.76       75.30      5.51 o 
 -10   4   7       70.91       68.78      7.13 o 
  -9   4   7       57.74       57.64      3.22 o 
  -8   4   7      562.96      548.21      6.89 o 
  -7   4   7      487.69      504.76      5.06 o 
  -6   4   7        8.72       11.25      1.98 o 
  -5   4   7       40.78       43.60      2.98 o 
  -4   4   7       27.10       27.05      2.59 o 
  -3   4   7      207.90      202.50      4.25 o 
  -2   4   7      161.82      149.40      3.71 o 
  -1   4   7       81.39       77.30      2.94 o 
   0   4   7       81.49       78.44      3.18 o 
   1   4   7      203.40      208.36      2.58 o 
   2   4   7       20.40       21.16      1.75 o 
   3   4   7       47.61       48.95      1.99 o 
   4   4   7       68.10       63.07      3.78 o 
   5   4   7      120.01      116.94      5.37 o 
   6   4   7        3.15        3.19      3.08 o 
   7   4   7       11.86       15.61      3.44 o 
   8   4   7      134.98      128.99      5.51 o 
   9   4   7       78.52       83.56      4.97 o 
  10   4   7       35.54       37.80      4.33 o 
  11   4   7       10.08        9.18      4.02 o 
 -14   5   7       35.59       53.93      6.91 o 
 -13   5   7        2.69       -2.67      4.90 o 
 -12   5   7        7.20        6.37      3.91 o 
 -11   5   7       58.98       60.95      4.88 o 
 -10   5   7       55.46       52.28      3.81 o 
  -9   5   7       31.21       33.80      3.33 o 
  -8   5   7       29.16       30.66      3.12 o 
  -7   5   7      524.35      491.94      6.49 o 
  -6   5   7        3.58        3.98      2.22 o 
  -5   5   7       36.59       35.43      2.91 o 
  -4   5   7      234.26      239.59      4.67 o 
  -3   5   7      336.81      322.92      5.46 o 
  -2   5   7       99.75       89.52      3.75 o 
  -1   5   7      101.43       95.55      3.41 o 
   0   5   7      399.43      389.13      9.36 o 
   1   5   7      274.21      265.37      8.02 o 
   2   5   7      209.13      205.92      5.04 o 
   3   5   7      173.01      167.45      4.80 o 
   4   5   7       74.31       68.32      4.35 o 
   5   5   7      119.59      112.06      4.91 o 
   6   5   7       22.54       25.10      3.57 o 
   7   5   7        4.90        2.57      3.31 o 
   8   5   7       51.82       53.91      5.14 o 
   9   5   7        1.81        3.65      4.44 o 
  10   5   7        6.34       10.54      4.81 o 
 -12   6   7        7.66       11.47      4.21 o 
 -11   6   7        2.51        4.80      4.79 o 
 -10   6   7        9.99        9.02      3.16 o 
  -9   6   7        2.94        4.88      2.92 o 
  -8   6   7       94.56       98.24      4.51 o 
  -7   6   7      227.39      214.25      5.13 o 
  -6   6   7       26.96       28.12      2.87 o 
  -5   6   7       45.73       47.11      3.13 o 
  -4   6   7      124.15      128.20      6.12 o 
  -3   6   7      216.11      198.00      6.43 o 
  -2   6   7       31.90       26.08      5.13 o 
  -1   6   7       28.29       25.41      5.35 o 
   0   6   7      164.50      160.91      8.02 o 
   1   6   7      139.67      146.40      7.91 o 
   2   6   7      162.49      173.87      4.82 o 
   3   6   7       31.55       33.50      3.38 o 
   4   6   7        4.07        6.09      3.20 o 
   5   6   7        6.29        6.61      3.34 o 
   6   6   7       11.36       12.09      3.54 o 
   7   6   7        2.89        5.88      3.57 o 
   8   6   7       20.95       19.67      4.76 o 
   9   6   7        8.55        7.72      4.76 o 
 -11   7   7        0.37       11.37      7.58 o 
 -10   7   7       39.20       46.48      5.75 o 
  -9   7   7       34.68       31.31      5.19 o 
  -8   7   7        8.80        8.17      4.49 o 
  -7   7   7       79.49       82.31      6.69 o 
  -6   7   7       45.75       45.62      5.08 o 
  -5   7   7       46.44       52.95      5.01 o 
  -4   7   7      231.70      239.88      7.76 o 
  -3   7   7      110.80      103.45      7.35 o 
  -2   7   7       31.61       32.85      4.50 o 
  -1   7   7       18.90       17.22      4.02 o 
   0   7   7       28.94       20.06      5.57 o 
   1   7   7       36.23       34.39      4.23 o 
   2   7   7       18.20       22.98      6.35 o 
   3   7   7       39.74       40.74      4.26 o 
   4   7   7        0.07        3.24      5.24 o 
   5   7   7        9.35        6.62      3.54 o 
   6   7   7       32.69       32.72      4.82 o 
   7   7   7        9.72       12.00      4.60 o 
  -9   8   7       44.54       46.85      8.80 o 
  -8   8   7       67.09       68.06      6.22 o 
  -7   8   7       59.51       71.86      6.61 o 
  -6   8   7       12.31       21.64      5.11 o 
  -5   8   7       56.48       56.91      5.55 o 
  -4   8   7       11.83       11.54      4.49 o 
  -3   8   7       21.06       20.41      4.56 o 
  -2   8   7        2.63        1.59      4.16 o 
  -1   8   7       31.76       30.24      4.85 o 
   0   8   7       40.03       36.78      5.13 o 
   1   8   7       27.91       27.86      4.93 o 
   2   8   7        4.64        7.78      4.47 o 
   3   8   7        2.17        8.89      7.24 o 
   4   8   7       19.38       25.80      4.63 o 
   5   8   7       30.45       39.57      5.14 o 
  -4   9   7       11.54       11.26      5.91 o 
  -3   9   7       15.01       15.43      5.08 o 
  -2   9   7       34.81       44.23      5.77 o 
  -1   9   7        7.32        7.25      4.70 o 
   0   9   7      149.86      153.45      7.92 o 
 -16   0   8        0.07        3.43      4.56 o 
 -15   0   8        2.74       -0.70      5.35 o 
 -14   0   8        0.60        0.15      4.00 o 
 -13   0   8        5.90        8.83      3.95 o 
 -12   0   8       13.82        7.54      3.67 o 
 -11   0   8       62.51       61.69      3.09 o 
 -10   0   8       21.41       22.96      4.23 o 
  -9   0   8      595.11      573.00      9.36 o 
  -8   0   8     1344.71     1320.51     12.04 o 
  -7   0   8       33.82       32.54      3.57 o 
  -6   0   8        1.01        2.75      2.01 o 
  -5   0   8      112.68      122.42      3.54 o 
  -4   0   8      113.36      118.51      4.01 o 
  -3   0   8       45.09       42.72      3.17 o 
  -2   0   8     1170.97     1219.72      7.72 o 
  -1   0   8        7.37        6.63      2.90 o 
   0   0   8      391.64      411.01      3.97 o 
   1   0   8      272.25      285.86      3.65 o 
   2   0   8       15.91       16.09      2.02 o 
   3   0   8        1.37       -0.06      2.00 o 
   4   0   8       93.61       87.72      3.51 o 
   5   0   8      330.82      333.38     11.93 o 
   6   0   8        1.62        0.97      2.53 o 
   7   0   8      160.58      163.29      4.90 o 
   8   0   8      204.38      198.19      5.45 o 
   9   0   8      112.10      111.65      5.02 o 
  10   0   8       34.12       35.78      4.18 o 
  11   0   8       31.65       33.65      6.24 o 
  12   0   8        0.01        0.89      5.35 o 
 -16   1   8        1.97        3.19      3.44 o 
 -15   1   8        8.20       12.70      3.15 o 
 -14   1   8       26.81       35.81      3.35 o 
 -13   1   8       14.11       16.52      2.84 o 
 -12   1   8       75.96       75.61      3.59 o 
 -11   1   8      102.99      104.31      3.10 o 
 -10   1   8       95.00       93.41      2.84 o 
  -9   1   8      120.08      116.28      3.21 o 
  -8   1   8      292.59      284.07      3.66 o 
  -7   1   8      102.56      113.73      4.57 o 
  -6   1   8       64.43       69.79      3.32 o 
  -5   1   8       78.66       87.43      3.00 o 
  -4   1   8      201.76      220.80      2.59 o 
  -3   1   8      471.41      502.20      4.02 o 
  -2   1   8       93.84       83.32      1.73 o 
  -1   1   8      112.13      108.79      2.19 o 
   0   1   8       68.01       62.06      2.12 o 
   1   1   8       38.06       37.96      1.79 o 
   2   1   8      205.16      218.56      3.50 o 
   3   1   8        6.80       10.18      1.16 o 
   4   1   8      297.41      309.57      3.22 o 
   5   1   8       14.44       18.87      1.81 o 
   6   1   8       61.66       63.53      2.58 o 
   7   1   8       52.17       56.06      2.73 o 
   8   1   8       52.23       47.34      2.60 o 
   9   1   8       66.03       72.85      3.26 o 
  10   1   8       87.45       82.80      3.83 o 
  11   1   8       81.41       75.79      4.54 o 
  12   1   8        4.00        2.71      3.93 o 
 -16   2   8       15.93       14.68      3.60 o 
 -15   2   8       10.34        9.99      3.30 o 
 -14   2   8        8.81        9.06      3.11 o 
 -13   2   8       11.35       14.10      2.77 o 
 -12   2   8       34.28       27.40      2.93 o 
 -11   2   8      113.78      108.44      5.79 o 
 -10   2   8       17.28       16.90      3.39 o 
  -9   2   8       79.40       77.22      2.53 o 
  -8   2   8      604.34      609.45      5.06 o 
  -7   2   8       85.01       81.73      1.91 o 
  -6   2   8      115.22      117.42      2.34 o 
  -5   2   8      107.75      107.82      2.27 o 
  -4   2   8      305.44      310.40      3.62 o 
  -3   2   8       64.77       51.42      2.54 o 
  -2   2   8       28.48       31.46      1.78 o 
  -1   2   8      292.23      304.99      2.63 o 
   0   2   8        7.39        5.24      1.20 o 
   1   2   8       53.04       49.66      2.31 o 
   2   2   8       90.96       95.86      2.70 o 
   3   2   8      190.44      203.17      4.42 o 
   4   2   8       92.36       91.16      3.09 o 
   5   2   8       63.40       66.89      2.90 o 
   6   2   8        1.70        2.24      1.61 o 
   7   2   8       23.15       25.63      2.11 o 
   8   2   8      105.63      103.97      3.09 o 
   9   2   8       26.08       24.93      2.78 o 
  10   2   8        6.31        3.91      3.35 o 
  11   2   8       36.64       38.75      5.01 o 
  12   2   8        5.32       -4.14      4.44 o 
 -15   3   8        0.60        0.17      3.08 o 
 -14   3   8        2.10        0.55      2.82 o 
 -13   3   8        2.20        3.15      3.45 o 
 -12   3   8       49.20       52.74      4.41 o 
 -11   3   8       33.91       30.91      4.79 o 
 -10   3   8        6.72        8.15      2.34 o 
  -9   3   8       52.77       50.87      2.14 o 
  -8   3   8      654.73      640.10      3.83 o 
  -7   3   8       72.02       76.17      2.62 o 
  -6   3   8      120.18      117.26      2.72 o 
  -5   3   8       97.68      111.87      4.70 o 
  -4   3   8      403.00      416.75      3.69 o 
  -3   3   8      219.15      222.08      3.34 o 
  -2   3   8       30.12       29.27      1.87 o 
  -1   3   8       26.97       25.27      1.90 o 
   0   3   8      284.64      310.54      4.22 o 
   1   3   8      221.43      218.80      4.36 o 
   2   3   8      151.09      142.72      3.35 o 
   3   3   8     1697.55     1644.01     23.93 o 
   4   3   8      942.03      918.19     18.32 o 
   5   3   8       61.92       65.97      2.96 o 
   6   3   8       62.07       63.96      3.39 o 
   7   3   8       12.94       13.71      3.53 o 
   8   3   8       38.22       35.58      3.20 o 
   9   3   8       40.62       35.71      3.71 o 
  10   3   8       36.07       33.89      4.37 o 
  11   3   8        5.82        8.78      4.71 o 
 -15   4   8       25.08       33.21      6.91 o 
 -14   4   8        3.77        5.79      5.57 o 
 -13   4   8        6.33       10.03      5.35 o 
 -12   4   8        1.11        3.34      4.90 o 
 -11   4   8        2.23        2.90      3.46 o 
 -10   4   8       91.69       89.98      4.31 o 
  -9   4   8      149.23      141.95      3.93 o 
  -8   4   8      417.40      384.40      4.80 o 
  -7   4   8      194.19      196.68      3.56 o 
  -6   4   8       79.13       78.71      3.00 o 
  -5   4   8      159.44      164.01      3.69 o 
  -4   4   8       96.56       90.59      3.92 o 
  -3   4   8      180.33      185.61      4.31 o 
  -2   4   8       16.31       19.68      2.96 o 
  -1   4   8      430.57      424.99     11.03 o 
   0   4   8      130.03      129.53      4.60 o 
   1   4   8       47.51       41.84      2.13 o 
   2   4   8       40.87       40.81      2.35 o 
   3   4   8       89.80       86.00      2.97 o 
   4   4   8       58.07       56.01      3.44 o 
   5   4   8        5.53        7.20      2.83 o 
   6   4   8       86.37       84.46      4.81 o 
   7   4   8       78.77       76.62      4.84 o 
   8   4   8       50.11       48.65      4.25 o 
   9   4   8        2.07        4.79      3.69 o 
  10   4   8        6.21        4.37      3.96 o 
 -14   5   8        9.14       10.47      5.57 o 
 -13   5   8       12.11       19.39      5.79 o 
 -12   5   8        3.53        2.90      5.13 o 
 -11   5   8        0.69       -0.45      3.69 o 
 -10   5   8        9.00        7.44      3.13 o 
  -9   5   8      120.06      107.50      4.71 o 
  -8   5   8       88.15       80.68      4.39 o 
  -7   5   8       67.08       73.75      4.60 o 
  -6   5   8       14.04       15.74      2.47 o 
  -5   5   8       20.76       17.08      2.78 o 
  -4   5   8      147.83      161.36      6.35 o 
  -3   5   8      272.30      261.72      7.35 o 
  -2   5   8        4.06        1.38      2.43 o 
  -1   5   8      286.22      282.24      5.03 o 
   0   5   8      121.76      107.12      3.35 o 
   1   5   8      106.06       98.76      3.82 o 
   2   5   8       52.43       46.44      3.31 o 
   3   5   8       78.70       77.14      4.32 o 
   4   5   8        6.04        7.52      3.11 o 
   5   5   8        7.66        8.53      3.27 o 
   6   5   8       17.05       16.49      3.70 o 
   7   5   8       20.39       20.31      3.77 o 
   8   5   8       20.75       18.21      3.99 o 
   9   5   8        3.91        5.23      4.65 o 
 -12   6   8        1.25        1.08      4.00 o 
 -11   6   8        4.85        8.26      3.91 o 
 -10   6   8        6.19        7.51      3.24 o 
  -9   6   8       34.62       36.90      3.49 o 
  -8   6   8       76.43       78.72      4.48 o 
  -7   6   8       97.84      100.60      4.37 o 
  -6   6   8       29.86       29.18      2.97 o 
  -5   6   8       70.26       64.59      3.84 o 
  -4   6   8       96.65       87.08      6.09 o 
  -3   6   8       77.29       73.10      6.91 o 
  -2   6   8       54.29       45.47      6.02 o 
  -1   6   8       19.79       17.61      5.13 o 
   0   6   8      164.61      148.88      8.25 o 
   1   6   8       86.41       86.76      8.91 o 
   2   6   8       62.24       60.62      4.36 o 
   3   6   8       13.09       17.21      3.31 o 
   4   6   8        5.05        4.74      3.27 o 
   5   6   8        9.81        8.32      3.49 o 
   6   6   8        9.46       11.87      3.74 o 
   7   6   8       13.75       15.53      4.71 o 
   8   6   8       59.49       56.14      5.67 o 
 -11   7   8       11.86       13.60      7.58 o 
 -10   7   8       21.37       30.63      9.81 o 
  -9   7   8       32.58       33.16      5.19 o 
  -8   7   8       18.44       14.53      4.80 o 
  -7   7   8        1.52        1.19      8.25 o 
  -6   7   8       18.64       21.05      4.72 o 
  -5   7   8      129.95      139.90      7.01 o 
  -4   7   8       46.56       41.96      5.01 o 
  -3   7   8       41.10       45.19      4.95 o 
  -2   7   8      151.38      146.24      6.73 o 
  -1   7   8       35.27       28.53      6.02 o 
   0   7   8      138.71      134.84      8.47 o 
   1   7   8        3.07       10.79      3.21 o 
   2   7   8        0.31        5.38      6.57 o 
   3   7   8       18.81       22.99      4.57 o 
   4   7   8        9.01       16.21      3.72 o 
   5   7   8        2.52        8.94      4.28 o 
   6   7   8        8.57       19.16      4.71 o 
  -8   8   8      119.65      142.78      8.11 o 
  -7   8   8        0.69        3.45      4.89 o 
  -6   8   8       20.98       20.74      5.19 o 
  -5   8   8       19.65       18.99      5.01 o 
  -4   8   8        6.93        6.60      4.40 o 
  -3   8   8       18.90       24.60      7.13 o 
  -2   8   8        9.85       11.16      4.55 o 
  -1   8   8       23.48       33.52      5.19 o 
   0   8   8       41.22       35.84      5.14 o 
   1   8   8       10.36        8.24      7.69 o 
   2   8   8       14.33       26.31      4.90 o 
   3   8   8       42.32       49.22      6.80 o 
   4   8   8        2.43        9.95      4.47 o 
 -16   0   9       19.02       29.96      5.46 o 
 -15   0   9       12.25       14.27      4.90 o 
 -14   0   9       11.93       12.42      4.28 o 
 -13   0   9       13.62       16.91      4.25 o 
 -12   0   9        7.35        3.52      3.71 o 
 -11   0   9       55.91       54.16      6.46 o 
 -10   0   9      741.92      720.32     11.14 o 
  -9   0   9       83.47       97.62      6.24 o 
  -8   0   9      208.11      215.96      6.91 o 
  -7   0   9       11.22        5.35      3.34 o 
  -6   0   9      412.36      427.69      7.35 o 
  -5   0   9      197.99      207.05      6.24 o 
  -4   0   9       60.86       53.91      2.83 o 
  -3   0   9        3.70        6.64      2.35 o 
  -2   0   9       46.31       45.27      3.61 o 
  -1   0   9      211.36      205.50      5.01 o 
   0   0   9        2.50        5.78      2.98 o 
   1   0   9       34.87       39.68      2.37 o 
   2   0   9       89.16       82.08      3.04 o 
   3   0   9      144.42      150.54      3.74 o 
   4   0   9       36.40       34.67      2.70 o 
   5   0   9       48.12       44.94      3.27 o 
   6   0   9       24.99       23.33      3.24 o 
   7   0   9       64.03       63.02      4.04 o 
   8   0   9       59.09       55.53      4.11 o 
   9   0   9       43.98       45.58      3.97 o 
  10   0   9        0.14        0.96      3.71 o 
  11   0   9       12.60       14.71      5.79 o 
 -16   1   9        1.59        3.06      3.42 o 
 -15   1   9       12.94       21.43      3.31 o 
 -14   1   9        3.11        1.87      2.85 o 
 -13   1   9       48.40       50.50      3.32 o 
 -12   1   9       34.26       29.87      3.16 o 
 -11   1   9       75.76       70.20      4.04 o 
 -10   1   9      115.63      110.02      4.66 o 
  -9   1   9      126.51      119.04      3.44 o 
  -8   1   9      237.73      228.33      2.79 o 
  -7   1   9      212.18      212.07      2.61 o 
  -6   1   9       20.23       20.50      4.01 o 
  -5   1   9       55.60       55.04      5.24 o 
  -4   1   9       12.13       12.57      1.07 o 
  -3   1   9       91.02       98.95      1.70 o 
  -2   1   9      129.77      129.37      1.88 o 
  -1   1   9      731.68      706.31      5.06 o 
   0   1   9      101.84      107.24      2.46 o 
   1   1   9      180.25      179.33      2.78 o 
   2   1   9      113.82      116.98      2.65 o 
   3   1   9       31.93       33.13      2.16 o 
   4   1   9       35.43       39.97      2.00 o 
   5   1   9       95.88      101.08      2.75 o 
   6   1   9       14.95       14.97      2.14 o 
   7   1   9       43.80       42.84      2.53 o 
   8   1   9       23.08       25.47      2.38 o 
   9   1   9       34.68       36.06      2.64 o 
  10   1   9       46.33       55.09      3.58 o 
  11   1   9       47.23       46.26      5.17 o 
 -16   2   9        1.71       -0.07      3.33 o 
 -15   2   9       11.81       10.89      3.33 o 
 -14   2   9       15.34       14.47      3.20 o 
 -13   2   9        7.09        7.34      2.64 o 
 -12   2   9       13.27       13.06      2.77 o 
 -11   2   9       85.43       78.09      3.67 o 
 -10   2   9       10.82       10.90      3.30 o 
  -9   2   9       86.84       87.26      2.64 o 
  -8   2   9       28.49       29.64      2.31 o 
  -7   2   9      254.77      233.52      3.91 o 
  -6   2   9       33.10       36.23      1.69 o 
  -5   2   9       54.71       57.81      2.62 o 
  -4   2   9       41.49       48.51      3.05 o 
  -3   2   9       24.05       25.53      1.78 o 
  -2   2   9      358.72      370.67      4.31 o 
  -1   2   9      509.43      532.09      3.20 o 
   0   2   9       76.97       76.76      2.56 o 
   1   2   9       97.59       94.12      2.80 o 
   2   2   9      366.74      362.70      4.90 o 
   3   2   9      275.85      271.16      6.00 o 
   4   2   9        5.43        3.88      2.14 o 
   5   2   9        4.96        5.61      2.08 o 
   6   2   9       23.92       21.92      2.64 o 
   7   2   9       62.04       57.76      3.22 o 
   8   2   9       66.23       57.77      3.25 o 
   9   2   9      139.96      124.72      5.11 o 
  10   2   9       82.25       81.91      6.31 o 
  11   2   9        4.58        5.30      4.68 o 
 -15   3   9        9.06       13.40      4.25 o 
 -14   3   9       15.29       18.84      4.02 o 
 -13   3   9        3.66        5.06      3.54 o 
 -12   3   9       47.90       42.43      3.90 o 
 -11   3   9       22.61       21.69      3.32 o 
 -10   3   9      118.02      111.63      3.60 o 
  -9   3   9       32.21       34.91      1.83 o 
  -8   3   9       29.49       30.80      1.66 o 
  -7   3   9       43.76       45.57      1.80 o 
  -6   3   9      238.04      244.93      2.84 o 
  -5   3   9      368.36      361.66      3.78 o 
  -4   3   9      108.62      115.66      2.97 o 
  -3   3   9       34.93       36.52      2.00 o 
  -2   3   9       25.98       26.33      2.01 o 
  -1   3   9       37.07       31.40      2.12 o 
   0   3   9        4.20        4.83      1.37 o 
   1   3   9       50.55       44.67      2.38 o 
   2   3   9       83.83       88.04      3.37 o 
   3   3   9       94.69       89.88      3.40 o 
   4   3   9       12.18       10.26      2.30 o 
   5   3   9       29.21       24.81      2.53 o 
   6   3   9      150.60      132.60      4.01 o 
   7   3   9       42.91       43.01      3.25 o 
   8   3   9       20.35       20.33      3.15 o 
   9   3   9       26.04       26.08      3.84 o 
  10   3   9       54.50       47.46      5.46 o 
 -14   4   9        2.03        1.34      5.57 o 
 -13   4   9       77.64       80.23      8.02 o 
 -12   4   9        3.02        0.45      4.90 o 
 -11   4   9        2.01       -2.23      4.68 o 
 -10   4   9       53.48       42.58      3.41 o 
  -9   4   9       62.62       58.35      3.84 o 
  -8   4   9       27.72       29.64      2.63 o 
  -7   4   9       43.82       42.38      2.47 o 
  -6   4   9      376.20      342.69      4.69 o 
  -5   4   9      355.05      355.57      4.67 o 
  -4   4   9       58.47       62.11      3.75 o 
  -3   4   9      257.95      247.00      4.92 o 
  -2   4   9      743.17      734.67      8.92 o 
  -1   4   9      242.32      234.18      4.34 o 
   0   4   9        3.31        4.01      1.28 o 
   1   4   9        4.25        6.52      1.91 o 
   2   4   9      327.28      326.23      7.42 o 
   3   4   9      129.51      117.59      3.40 o 
   4   4   9       74.96       71.25      3.69 o 
   5   4   9       24.43       28.10      3.24 o 
   6   4   9      110.58      111.46      5.31 o 
   7   4   9       44.21       42.72      4.13 o 
   8   4   9       14.00       12.69      3.90 o 
   9   4   9       16.21        8.85      4.00 o 
  10   4   9        2.65        4.65      4.81 o 
 -13   5   9        8.81       12.70      5.79 o 
 -12   5   9       10.46        9.36      5.35 o 
 -11   5   9        2.93        2.28      4.79 o 
 -10   5   9        8.76        5.65      3.07 o 
  -9   5   9       73.32       75.49      4.49 o 
  -8   5   9       27.57       29.56      3.27 o 
  -7   5   9      109.06      105.85      4.52 o 
  -6   5   9      174.47      165.82      4.30 o 
  -5   5   9       74.07       76.57      4.87 o 
  -4   5   9       28.07       25.96      3.32 o 
  -3   5   9       92.04       86.90      6.80 o 
  -2   5   9       23.64       21.57      3.00 o 
  -1   5   9       80.54       79.39      4.18 o 
   0   5   9      114.80      111.25      4.35 o 
   1   5   9        5.31        7.20      2.65 o 
   2   5   9      328.67      311.61      9.82 o 
   3   5   9      214.71      213.03      9.15 o 
   4   5   9       12.92       13.53      3.44 o 
   5   5   9       23.40       21.40      3.71 o 
   6   5   9       12.47       12.89      3.69 o 
   7   5   9       22.36       17.34      3.96 o 
   8   5   9        0.82        4.58      4.60 o 
   9   5   9        1.27       -1.89      4.65 o 
 -12   6   9       33.80       37.89      6.24 o 
 -11   6   9        4.11        8.70      4.00 o 
 -10   6   9        7.81        7.59      3.29 o 
  -9   6   9       44.43       49.93      3.77 o 
  -8   6   9       34.72       30.54      3.43 o 
  -7   6   9       33.98       31.63      3.27 o 
  -6   6   9      146.55      143.18      4.86 o 
  -5   6   9        9.54        4.76      2.62 o 
  -4   6   9        4.27        4.61      2.44 o 
  -3   6   9       33.23       26.74      5.79 o 
  -2   6   9       18.40       15.82      5.13 o 
  -1   6   9       66.60       59.06      7.35 o 
   0   6   9       13.96       16.27      5.35 o 
   1   6   9        1.41        1.91      3.10 o 
   2   6   9       16.81       18.58      3.33 o 
   3   6   9        1.39        4.63      3.11 o 
   4   6   9        7.33       10.28      3.43 o 
   5   6   9        8.98       10.47      3.60 o 
   6   6   9       17.92       21.01      4.71 o 
   7   6   9       19.76       21.03      5.01 o 
 -10   7   9       28.11       34.44      5.42 o 
  -9   7   9        7.72        5.97      4.72 o 
  -8   7   9       12.04       18.14      4.80 o 
  -7   7   9       18.64       20.73      7.91 o 
  -6   7   9        1.07        4.23      6.02 o 
  -5   7   9       17.66       22.94      4.56 o 
  -4   7   9       37.62       35.48      4.82 o 
  -3   7   9        5.61        4.25      4.17 o 
  -2   7   9       26.83       23.40      6.02 o 
  -1   7   9       35.96       45.24      6.69 o 
   0   7   9       63.00       70.20      8.02 o 
   1   7   9       11.59       13.55      3.48 o 
   2   7   9       52.35       59.39     11.25 o 
   3   7   9        9.60       15.25      4.25 o 
   4   7   9       17.71       22.19      4.47 o 
   5   7   9       15.98       20.13      4.82 o 
  -7   8   9        3.68        8.36      5.04 o 
  -6   8   9       48.83       58.73      5.96 o 
  -5   8   9       61.63       62.03      5.93 o 
  -4   8   9       41.62       47.75      6.80 o 
  -3   8   9       64.01       66.93      6.80 o 
  -2   8   9       44.56       55.97      5.77 o 
  -1   8   9        5.96        7.88      4.71 o 
   0   8   9       22.16       23.42      5.14 o 
   1   8   9       32.46       28.30      6.69 o 
   2   8   9       34.30       47.58      9.03 o 
   3   8   9        7.82       15.93      7.13 o 
 -16   0  10       25.30       30.30      5.28 o 
 -15   0  10       15.84       18.77      4.91 o 
 -14   0  10        4.85        5.94      4.25 o 
 -13   0  10        0.27       -0.47      3.95 o 
 -12   0  10        6.72       11.81      4.90 o 
 -11   0  10       55.63       49.70      5.35 o 
 -10   0  10       76.15       79.12      6.69 o 
  -9   0  10      909.71      880.56     11.81 o 
  -8   0  10      246.79      255.41      7.58 o 
  -7   0  10      120.16      118.79      6.46 o 
  -6   0  10      281.53      287.95      7.13 o 
  -5   0  10       41.43       38.73      2.12 o 
  -4   0  10      177.69      179.95      5.35 o 
  -3   0  10      268.87      283.97      5.08 o 
  -2   0  10      869.52      953.67      8.19 o 
  -1   0  10       17.73       19.67      3.23 o 
   0   0  10       56.93       63.14      4.40 o 
   1   0  10       38.61       37.99      2.17 o 
   2   0  10        0.33        2.13      1.98 o 
   3   0  10      571.73      571.63      6.50 o 
   4   0  10       84.42       82.37      3.73 o 
   5   0  10        8.44        7.34      2.87 o 
   6   0  10      118.20      126.00      4.74 o 
   7   0  10       30.11       30.14      3.48 o 
   8   0  10       18.54       22.43      3.52 o 
   9   0  10        9.17        7.67      4.75 o 
  10   0  10        1.31       -0.40      4.79 o 
  11   0  10        5.95        8.69      5.57 o 
 -16   1  10        5.30       10.91      3.74 o 
 -15   1  10       20.32       27.39      3.41 o 
 -14   1  10        6.90       10.61      3.09 o 
 -13   1  10        7.74        6.85      2.78 o 
 -12   1  10       15.80       13.12      3.02 o 
 -11   1  10       74.06       58.81      3.79 o 
 -10   1  10      250.08      239.10      5.55 o 
  -9   1  10       48.98       45.16      3.32 o 
  -8   1  10      322.99      334.42      3.39 o 
  -7   1  10       35.83       37.80      2.81 o 
  -6   1  10      355.48      367.51      3.65 o 
  -5   1  10      103.76      105.32      2.38 o 
  -4   1  10      219.29      223.28      2.36 o 
  -3   1  10       13.15       13.37      1.34 o 
  -2   1  10      156.08      162.43      2.14 o 
  -1   1  10      132.38      134.42      2.52 o 
   0   1  10       16.16       14.54      1.63 o 
   1   1  10       17.91       20.24      2.00 o 
   2   1  10      173.64      173.70      4.45 o 
   3   1  10       23.84       23.04      2.16 o 
   4   1  10      124.25      120.49      2.80 o 
   5   1  10       56.85       59.73      2.53 o 
   6   1  10       50.10       48.44      2.63 o 
   7   1  10       43.02       46.25      2.72 o 
   8   1  10        3.78        4.71      2.77 o 
   9   1  10       54.15       51.44      3.42 o 
  10   1  10       21.03       15.39      4.44 o 
 -15   2  10        4.03       -0.99      3.23 o 
 -14   2  10       20.63       27.18      3.40 o 
 -13   2  10       29.48       39.10      3.37 o 
 -12   2  10       15.43       12.42      3.56 o 
 -11   2  10        8.56        6.98      2.49 o 
 -10   2  10       67.64       57.39      4.89 o 
  -9   2  10      126.48      127.78      3.01 o 
  -8   2  10       49.89       51.09      3.27 o 
  -7   2  10      199.42      197.16      3.70 o 
  -6   2  10      383.90      370.42      2.29 o 
  -5   2  10       59.35       62.37      3.11 o 
  -4   2  10       30.49       31.68      2.07 o 
  -3   2  10       99.30      103.53      2.72 o 
  -2   2  10        1.65        2.10      1.18 o 
  -1   2  10       26.35       24.74      1.86 o 
   0   2  10       30.45       34.42      2.07 o 
   1   2  10      226.04      234.39      3.89 o 
   2   2  10       88.73       83.48      3.36 o 
   3   2  10       15.26       14.99      2.16 o 
   4   2  10       40.22       40.39      2.42 o 
   5   2  10        1.45        0.85      2.27 o 
   6   2  10        5.05        3.33      2.59 o 
   7   2  10        9.51        9.60      2.71 o 
   8   2  10        1.72        1.93      3.25 o 
   9   2  10        8.27        8.05      3.79 o 
  10   2  10       94.49       96.42     12.70 o 
 -15   3  10        3.68        4.03      3.93 o 
 -14   3  10       81.62       90.71      5.55 o 
 -13   3  10        0.44        1.96      3.52 o 
 -12   3  10        1.38        4.27      3.26 o 
 -11   3  10        3.92        4.19      3.10 o 
 -10   3  10       28.13       26.56      2.51 o 
  -9   3  10       51.73       47.56      3.12 o 
  -8   3  10        5.79        4.16      1.47 o 
  -7   3  10      390.77      364.61      4.05 o 
  -6   3  10       52.49       53.30      2.31 o 
  -5   3  10      130.40      123.72      3.09 o 
  -4   3  10       85.71       94.11      3.10 o 
  -3   3  10       29.73       28.69      2.08 o 
  -2   3  10       67.51       75.95      2.90 o 
  -1   3  10      143.92      146.88      2.40 o 
   0   3  10        4.65        6.69      1.99 o 
   1   3  10      107.89      110.09      3.49 o 
   2   3  10       27.25       29.26      2.44 o 
   3   3  10        9.26        7.79      2.36 o 
   4   3  10       55.94       54.88      3.04 o 
   5   3  10      178.86      179.52      4.24 o 
   6   3  10       36.90       32.26      2.60 o 
   7   3  10        6.12        5.01      2.95 o 
   8   3  10       39.89       47.07      4.08 o 
   9   3  10       40.64       38.45      5.30 o 
  10   3  10       12.71       13.73      6.24 o 
 -14   4  10       14.69       15.60      6.24 o 
 -13   4  10        2.26        1.34      5.35 o 
 -12   4  10        7.67        4.01      5.35 o 
 -11   4  10       22.52       22.29      5.57 o 
 -10   4  10       66.82       73.08      5.04 o 
  -9   4  10       47.48       45.78      3.30 o 
  -8   4  10      113.36      101.92      4.31 o 
  -7   4  10      152.34      147.12      3.39 o 
  -6   4  10       82.96       82.27      5.21 o 
  -5   4  10       82.18       92.40     11.27 o 
  -4   4  10       26.43       24.31      2.15 o 
  -3   4  10      149.62      154.42      4.32 o 
  -2   4  10      673.30      661.29     11.84 o 
  -1   4  10       25.54       27.81      2.59 o 
   0   4  10      138.33      134.62      3.35 o 
   1   4  10      206.38      212.27      3.91 o 
   2   4  10       46.24       44.12      2.59 o 
   3   4  10        4.81        4.82      2.22 o 
   4   4  10      305.69      286.60      5.67 o 
   5   4  10      320.37      280.03      5.94 o 
   6   4  10       99.70      100.85      5.41 o 
   7   4  10       16.19       16.80      3.87 o 
   8   4  10        5.00        6.31      3.93 o 
   9   4  10       24.42       28.90      4.49 o 
 -13   5  10       23.64       18.50      6.02 o 
 -12   5  10       27.82       22.51      6.02 o 
 -11   5  10        1.81        1.11      4.90 o 
 -10   5  10        9.54        8.30      3.15 o 
  -9   5  10       13.75       14.51      3.21 o 
  -8   5  10       13.70       17.39      3.10 o 
  -7   5  10      225.10      231.49      5.59 o 
  -6   5  10      213.01      211.60      5.27 o 
  -5   5  10       26.71       30.55      3.74 o 
  -4   5  10        5.35        6.82      3.16 o 
  -3   5  10        7.64        6.34      3.05 o 
  -2   5  10      249.35      235.17      5.67 o 
  -1   5  10       35.94       37.90      2.99 o 
   0   5  10       41.96       40.97      2.60 o 
   1   5  10       91.80       94.28      4.46 o 
   2   5  10      168.74      168.34      5.30 o 
   3   5  10       40.48       36.41      3.78 o 
   4   5  10       20.61       20.18      3.70 o 
   5   5  10       67.92       69.41      4.72 o 
   6   5  10       12.18       12.64      3.84 o 
   7   5  10        9.10        5.98      4.65 o 
   8   5  10        3.40        1.83      4.76 o 
 -12   6  10        8.00       12.26      5.57 o 
 -11   6  10        4.18       11.67      4.46 o 
 -10   6  10        2.38        1.53      4.12 o 
  -9   6  10        3.13        3.43      3.11 o 
  -8   6  10       18.19       19.10      3.31 o 
  -7   6  10       64.52       64.53      4.38 o 
  -6   6  10       26.84       30.49      3.30 o 
  -5   6  10       49.86       51.01      3.89 o 
  -4   6  10       18.34       18.29      3.21 o 
  -3   6  10       87.32       88.70      8.02 o 
  -2   6  10       17.70       24.07      5.79 o 
  -1   6  10       45.78       46.13      6.46 o 
   0   6  10       18.84       16.05      5.57 o 
   1   6  10       10.47       19.58      3.18 o 
   2   6  10       14.44       16.15      3.39 o 
   3   6  10       24.89       26.57      3.85 o 
   4   6  10        3.39        6.12      3.67 o 
   5   6  10       13.97       17.54      4.82 o 
   6   6  10        2.29        2.10      4.55 o 
 -10   7  10        2.30       14.49      7.58 o 
  -9   7  10        2.50        2.21      7.35 o 
  -8   7  10        2.64        2.11      4.65 o 
  -7   7  10      130.76      148.81      9.81 o 
  -6   7  10      151.68      158.90      7.61 o 
  -5   7  10       43.62       43.82      5.33 o 
  -4   7  10        8.30        8.39      4.33 o 
  -3   7  10        9.80        9.89      4.54 o 
  -2   7  10       35.01       34.10      6.46 o 
  -1   7  10        4.96       10.47      5.79 o 
   0   7  10        6.34       12.70      5.79 o 
   1   7  10        4.40        5.57      5.79 o 
   2   7  10       29.14       36.60     11.14 o 
   3   7  10       19.16       30.32      7.47 o 
   4   7  10       11.25       17.20      4.85 o 
  -6   8  10       11.97       13.60      5.20 o 
  -5   8  10        9.28       12.81      7.02 o 
  -4   8  10        0.31        6.41      4.92 o 
  -3   8  10      131.21      137.42      7.82 o 
  -2   8  10        3.23        2.09      4.60 o 
  -1   8  10      130.87      126.52      7.39 o 
   0   8  10        2.72       12.04      6.46 o 
   1   8  10       24.58       38.56      7.13 o 
 -16   0  11        4.38        5.79      5.79 o 
 -15   0  11        1.76        2.32      4.53 o 
 -14   0  11        3.33        4.22      4.16 o 
 -13   0  11        6.76        7.09      4.68 o 
 -12   0  11        3.92        6.69      4.90 o 
 -11   0  11       34.54       34.99      5.35 o 
 -10   0  11       13.21       10.70      4.46 o 
  -9   0  11      379.09      397.38      9.58 o 
  -8   0  11      107.88      104.30      6.69 o 
  -7   0  11        0.32       -1.34      4.01 o 
  -6   0  11      159.86      173.84      7.13 o 
  -5   0  11        6.28        6.20      1.97 o 
  -4   0  11      125.16      143.02      4.18 o 
  -3   0  11       17.27       16.56      2.91 o 
  -2   0  11      278.96      283.55      5.91 o 
  -1   0  11        2.26        2.69      3.23 o 
   0   0  11      181.18      173.23      4.97 o 
   1   0  11        3.89        3.23      3.08 o 
   2   0  11       39.63       43.49      2.80 o 
   3   0  11        3.70        5.65      2.29 o 
   4   0  11       14.96       18.97      2.89 o 
   5   0  11      179.02      179.12      5.06 o 
   6   0  11       37.77       38.30      3.52 o 
   7   0  11       29.02       30.60      5.27 o 
   8   0  11        5.35        3.92      3.59 o 
   9   0  11       43.86       40.44      9.81 o 
  10   0  11       31.58       23.62      7.13 o 
 -15   1  11        4.87        5.03      3.15 o 
 -14   1  11       20.88       21.20      3.21 o 
 -13   1  11       16.83       18.96      3.29 o 
 -12   1  11        0.40       -1.70      2.76 o 
 -11   1  11       17.16       13.37      3.30 o 
 -10   1  11      174.91      163.16      5.33 o 
  -9   1  11      141.35      128.89      4.76 o 
  -8   1  11       93.85       89.96      3.36 o 
  -7   1  11      463.30      489.73      4.80 o 
  -6   1  11       91.96      105.72      5.74 o 
  -5   1  11       21.94       19.71      2.07 o 
  -4   1  11      441.17      433.08      4.09 o 
  -3   1  11       98.81       97.64      3.15 o 
  -2   1  11       68.23       73.12      3.28 o 
  -1   1  11       48.94       48.47      2.18 o 
   0   1  11      181.84      180.02      3.21 o 
   1   1  11       39.42       38.63      2.29 o 
   2   1  11       34.99       35.08      2.23 o 
   3   1  11       39.09       38.88      2.55 o 
   4   1  11       34.88       37.18      2.67 o 
   5   1  11        4.43        5.54      2.56 o 
   6   1  11        4.15        4.94      2.57 o 
   7   1  11        6.70        7.99      2.83 o 
   8   1  11       22.30       24.72      3.10 o 
   9   1  11        8.46        3.02      4.02 o 
  10   1  11        1.12       -3.47      8.02 o 
 -15   2  11        1.76        3.17      3.27 o 
 -14   2  11        3.05        1.32      3.14 o 
 -13   2  11       12.83       18.87      3.18 o 
 -12   2  11       10.49        9.00      2.85 o 
 -11   2  11       81.62       77.97      6.52 o 
 -10   2  11       12.73        5.65      2.67 o 
  -9   2  11        0.71        2.21      2.72 o 
  -8   2  11       60.64       51.71      5.79 o 
  -7   2  11      201.56      194.13      5.20 o 
  -6   2  11      127.36      132.44      2.54 o 
  -5   2  11      294.79      293.36      2.89 o 
  -4   2  11       73.02       72.15      2.32 o 
  -3   2  11      102.47      106.26      2.32 o 
  -2   2  11      143.45      143.28      3.01 o 
  -1   2  11       31.24       34.41      2.10 o 
   0   2  11        0.50       -0.71      1.91 o 
   1   2  11      313.10      312.82      4.12 o 
   2   2  11      320.55      301.56      3.89 o 
   3   2  11       11.80       10.13      2.15 o 
   4   2  11       20.51       19.69      2.50 o 
   5   2  11        0.71        0.16      2.52 o 
   6   2  11       13.48       11.98      2.78 o 
   7   2  11       16.94       18.11      2.88 o 
   8   2  11       49.59       53.26      4.17 o 
   9   2  11        9.91        5.11      4.57 o 
 -15   3  11       29.90       39.42      4.60 o 
 -14   3  11        4.98        6.40      3.70 o 
 -13   3  11       34.12       39.40      4.90 o 
 -12   3  11       24.22       27.91      3.64 o 
 -11   3  11        4.97        9.34      3.26 o 
 -10   3  11       37.77       35.88      3.42 o 
  -9   3  11       50.36       44.81      2.98 o 
  -8   3  11      131.65      120.35      7.80 o 
  -7   3  11       99.05       97.10      3.13 o 
  -6   3  11       31.01       32.90      1.96 o 
  -5   3  11       33.35       31.44      2.36 o 
  -4   3  11      308.95      295.47      4.24 o 
  -3   3  11       50.71       52.11      2.72 o 
  -2   3  11       49.00       49.50      2.26 o 
  -1   3  11      159.86      154.60      3.38 o 
   0   3  11      621.80      606.14      8.84 o 
   1   3  11       53.01       53.57      2.85 o 
   2   3  11       13.17       13.16      2.46 o 
   3   3  11      236.46      234.72      5.66 o 
   4   3  11       44.72       39.43      2.91 o 
   5   3  11        0.97       -0.67      2.36 o 
   6   3  11       13.52       15.03      3.09 o 
   7   3  11       43.94       47.23      4.04 o 
   8   3  11       31.04       25.35      4.93 o 
   9   3  11       25.05       17.24      5.09 o 
 -14   4  11        3.09       -0.45      5.57 o 
 -13   4  11        5.61       16.49      6.02 o 
 -12   4  11        0.78        0.45      5.35 o 
 -11   4  11       20.05       16.27      5.57 o 
 -10   4  11        1.50        0.89      4.90 o 
  -9   4  11       24.87       22.98      2.91 o 
  -8   4  11       17.27       18.51      3.05 o 
  -7   4  11      115.67      124.86      5.52 o 
  -6   4  11       70.47       76.21      6.68 o 
  -5   4  11       56.37       64.58      5.66 o 
  -4   4  11       81.56       75.18      3.53 o 
  -3   4  11      136.94      144.78      4.22 o 
  -2   4  11       46.07       43.28      2.78 o 
  -1   4  11        4.44        6.22      1.93 o 
   0   4  11       97.44       93.34      3.34 o 
   1   4  11       79.71       77.53      3.31 o 
   2   4  11       76.25       72.04      3.43 o 
   3   4  11       80.50       75.93      3.50 o 
   4   4  11      298.95      287.90      6.01 o 
   5   4  11      112.39      108.02      5.43 o 
   6   4  11       16.20       16.86      3.93 o 
   7   4  11       14.06       11.26      4.00 o 
   8   4  11       84.06       75.43      5.30 o 
 -13   5  11       15.01       13.37      6.02 o 
 -12   5  11        0.44        2.23      5.35 o 
 -11   5  11       10.31        8.25      5.57 o 
 -10   5  11        4.49       -1.78      4.90 o 
  -9   5  11        8.62        8.26      3.26 o 
  -8   5  11       23.17       25.97      3.38 o 
  -7   5  11       69.25       72.29      4.87 o 
  -6   5  11       38.19       33.01      4.90 o 
  -5   5  11       58.69       55.33      4.56 o 
  -4   5  11       44.81       36.72      3.90 o 
  -3   5  11      177.36      182.75      5.77 o 
  -2   5  11       24.51       23.84      3.58 o 
  -1   5  11       85.92       82.31      4.16 o 
   0   5  11       14.83       15.26      2.32 o 
   1   5  11      145.43      140.58      5.06 o 
   2   5  11       33.40       30.69      3.66 o 
   3   5  11       12.72        8.49      3.47 o 
   4   5  11       30.17       30.55      4.03 o 
   5   5  11       11.98       16.90      4.00 o 
   6   5  11        8.68        6.25      4.60 o 
   7   5  11       22.12       18.36      5.24 o 
 -11   6  11       15.78       19.39      5.79 o 
 -10   6  11        3.34        6.24      4.07 o 
  -9   6  11        1.32       -0.10      3.13 o 
  -8   6  11        4.69        9.25      3.21 o 
  -7   6  11        4.50        7.34      3.15 o 
  -6   6  11        8.11       15.57      3.24 o 
  -5   6  11       16.19       20.81      3.63 o 
  -4   6  11       10.04       14.21      3.46 o 
  -3   6  11       82.46       83.80      8.25 o 
  -2   6  11       11.24        7.58      5.57 o 
  -1   6  11       31.03       35.44      6.24 o 
   0   6  11       13.38       23.77      5.35 o 
   1   6  11        1.89        9.73      3.29 o 
   2   6  11        7.34       13.78      3.60 o 
   3   6  11       28.28       30.73      4.10 o 
   4   6  11        5.27       11.16      4.44 o 
   5   6  11        5.10        7.44      4.66 o 
  -9   7  11        2.22        7.70      6.69 o 
  -8   7  11       57.03       84.59     14.82 o 
  -7   7  11       14.49       20.39      5.04 o 
  -6   7  11        1.15        3.79      4.57 o 
  -5   7  11       32.95       32.34      5.26 o 
  -4   7  11       52.23       61.59      5.65 o 
  -3   7  11        8.57       15.82      6.24 o 
  -2   7  11       54.39       49.92      7.13 o 
  -1   7  11       22.32       34.54      6.69 o 
   0   7  11        9.02       10.70      6.02 o 
   1   7  11        8.25       21.88      6.13 o 
   2   7  11       14.77       21.89      6.24 o 
   3   7  11       28.85       33.62      5.11 o 
  -4   8  11       41.23       47.01      5.93 o 
  -3   8  11       14.69       17.94      5.24 o 
  -2   8  11        2.16        5.68      5.35 o 
 -15   0  12        0.00        0.13      4.41 o 
 -14   0  12        1.04        1.71      4.37 o 
 -13   0  12        4.64        7.58      5.35 o 
 -12   0  12       62.48       60.84      7.35 o 
 -11   0  12       26.23       29.86      5.57 o 
 -10   0  12       24.66       24.29      5.13 o 
  -9   0  12      155.45      142.19      7.58 o 
  -8   0  12       79.50       78.23      6.91 o 
  -7   0  12      126.19      140.41      7.35 o 
  -6   0  12       68.80       70.65      6.91 o 
  -5   0  12        7.87        4.82      2.26 o 
  -4   0  12        1.93       -0.63      2.72 o 
  -3   0  12      273.92      266.63      5.81 o 
  -2   0  12        3.14        1.88      3.39 o 
  -1   0  12       15.82       12.26      3.62 o 
   0   0  12      208.78      207.53      5.48 o 
   1   0  12      123.62      132.92      5.17 o 
   2   0  12       90.32       94.79      5.28 o 
   3   0  12       85.63       82.48      5.99 o 
   4   0  12        9.57       11.65      4.44 o 
   5   0  12       26.65       22.03      4.85 o 
   6   0  12        1.01        0.11      5.57 o 
   7   0  12        8.89       11.52      7.91 o 
   8   0  12        5.34        1.34      6.46 o 
   9   0  12       16.14        7.58      6.69 o 
 -15   1  12       34.89       45.07      3.87 o 
 -14   1  12       27.48       29.10      3.43 o 
 -13   1  12        1.23       -1.50      3.17 o 
 -12   1  12        1.38       -1.79      4.90 o 
 -11   1  12        8.98        4.08      3.30 o 
 -10   1  12       28.19       33.18      3.74 o 
  -9   1  12      202.55      192.99      5.67 o 
  -8   1  12      609.66      624.13      7.44 o 
  -7   1  12      167.08      166.42      5.24 o 
  -6   1  12       19.67       23.69      3.36 o 
  -5   1  12      270.08      263.78      3.38 o 
  -4   1  12      177.68      179.01      3.49 o 
  -3   1  12      208.44      202.81      3.90 o 
  -2   1  12      106.41      114.84      4.15 o 
  -1   1  12      142.32      145.64      3.80 o 
   0   1  12       57.72       59.88      2.49 o 
   1   1  12      249.53      241.68      3.87 o 
   2   1  12       89.84       88.06      3.19 o 
   3   1  12        7.44       10.75      2.32 o 
   4   1  12       36.20       36.72      2.90 o 
   5   1  12       15.90       10.55      2.65 o 
   6   1  12       47.25       49.71      3.30 o 
   7   1  12       14.92       13.80      3.14 o 
   8   1  12        3.08        0.83      3.33 o 
   9   1  12        5.92        5.82      6.69 o 
 -15   2  12        4.96        5.10      3.46 o 
 -14   2  12        7.41        6.85      3.27 o 
 -13   2  12       21.11       19.92      3.23 o 
 -12   2  12       27.49       25.08      3.21 o 
 -11   2  12       14.49       12.17      2.75 o 
 -10   2  12        0.59       -2.88      2.88 o 
  -9   2  12      203.07      188.11      8.69 o 
  -8   2  12      167.60      155.56      8.47 o 
  -7   2  12       99.73       94.27      7.58 o 
  -6   2  12       13.60       10.60      2.45 o 
  -5   2  12      227.84      217.26      5.08 o 
  -4   2  12      184.19      179.32      2.74 o 
  -3   2  12       51.64       52.69      2.14 o 
  -2   2  12       55.22       56.61      2.33 o 
  -1   2  12       41.42       43.61      2.47 o 
   0   2  12       26.26       29.87      2.15 o 
   1   2  12        0.47        0.16      1.94 o 
   2   2  12       13.06       15.09      2.23 o 
   3   2  12       60.11       61.85      3.01 o 
   4   2  12        1.37        0.50      2.57 o 
   5   2  12        2.40       -0.62      2.61 o 
   6   2  12       10.83       12.37      2.88 o 
   7   2  12       39.50       42.12      3.39 o 
   8   2  12        7.86       13.24      4.71 o 
 -14   3  12        5.33        4.08      3.74 o 
 -13   3  12        6.84        9.93      3.64 o 
 -12   3  12       79.62       92.62      5.79 o 
 -11   3  12        3.95        3.60      3.10 o 
 -10   3  12       14.34       10.07      3.09 o 
  -9   3  12       13.80        9.47      2.52 o 
  -8   3  12       17.32       14.93      5.35 o 
  -7   3  12       80.39       68.55      4.07 o 
  -6   3  12       81.37       86.14      3.58 o 
  -5   3  12      301.69      273.28      4.83 o 
  -4   3  12       23.25       23.67      2.51 o 
  -3   3  12        5.36        7.15      1.75 o 
  -2   3  12       75.20       82.34      3.02 o 
  -1   3  12      363.84      370.35      4.65 o 
   0   3  12       34.21       37.72      2.65 o 
   1   3  12       49.26       49.53      2.89 o 
   2   3  12       50.16       54.04      3.02 o 
   3   3  12       32.63       29.48      2.70 o 
   4   3  12       33.41       32.23      2.73 o 
   5   3  12       51.84       51.26      3.05 o 
   6   3  12        4.52        6.64      3.43 o 
   7   3  12       65.06       64.68      5.90 o 
   8   3  12        7.49       10.76      4.81 o 
 -13   4  12       27.42       26.30      6.46 o 
 -12   4  12        4.13        3.57      5.57 o 
 -11   4  12       31.79       33.65      6.24 o 
 -10   4  12        8.16       10.47      5.13 o 
  -9   4  12        8.63       10.02      3.70 o 
  -8   4  12       73.76       77.66      4.30 o 
  -7   4  12       14.27       19.96      3.70 o 
  -6   4  12       16.90       15.04      3.62 o 
  -5   4  12       16.33       14.07      2.79 o 
  -4   4  12      105.94      111.26      4.03 o 
  -3   4  12       17.63       18.76      2.87 o 
  -2   4  12       74.31       76.33      3.15 o 
  -1   4  12       53.32       52.96      2.97 o 
   0   4  12        0.14       -1.17      2.19 o 
   1   4  12       15.05       15.70      2.51 o 
   2   4  12       15.22       18.98      2.64 o 
   3   4  12       71.72       74.43      3.66 o 
   4   4  12      128.90      126.53      5.56 o 
   5   4  12        0.09        4.61      3.80 o 
   6   4  12       43.77       41.02      4.49 o 
   7   4  12       40.80       37.17      4.62 o 
 -12   5  12       45.97       57.50      7.13 o 
 -11   5  12       11.03       11.37      5.79 o 
 -10   5  12        3.59        3.12      5.13 o 
  -9   5  12       37.00       35.04      4.25 o 
  -8   5  12       61.98       68.80      4.39 o 
  -7   5  12        0.93        1.78      3.05 o 
  -6   5  12       37.15       35.99      4.16 o 
  -5   5  12       14.12       13.45      3.58 o 
  -4   5  12        0.87        2.04      3.46 o 
  -3   5  12       17.87       15.03      5.46 o 
  -2   5  12       44.40       45.05      4.06 o 
  -1   5  12      112.26      117.07      4.39 o 
   0   5  12       41.21       39.34      2.89 o 
   1   5  12       30.20       31.38      3.19 o 
   2   5  12        1.73        4.13      2.96 o 
   3   5  12       26.98       32.01      4.08 o 
   4   5  12       35.60       32.98      4.23 o 
   5   5  12       22.56       17.46      5.46 o 
   6   5  12       28.65       18.84      5.19 o 
 -10   6  12        1.36        2.67      5.13 o 
  -9   6  12        8.05       10.67      3.44 o 
  -8   6  12       14.52       16.85      5.29 o 
  -7   6  12        2.22        4.68      3.21 o 
  -6   6  12       21.94       25.81      4.93 o 
  -5   6  12       65.13       57.11      4.82 o 
  -4   6  12       19.88       27.64      6.24 o 
  -3   6  12        0.14        1.11      5.57 o 
  -2   6  12        4.21        5.35      5.79 o 
  -1   6  12       26.96       26.97      6.24 o 
   0   6  12        1.05        8.38      3.74 o 
   1   6  12       13.18       15.94      3.63 o 
   2   6  12        7.49       12.71      3.75 o 
   3   6  12       14.62       19.58      4.85 o 
   4   6  12        5.02        9.09      4.76 o 
  -8   7  12        2.64       13.14      9.03 o 
  -7   7  12        3.93        8.71      5.91 o 
  -6   7  12       24.81       31.88      7.69 o 
  -5   7  12       12.49       13.93      5.04 o 
  -4   7  12       20.01       28.97      6.91 o 
  -3   7  12        3.93        7.35      6.24 o 
  -2   7  12        2.53        8.47      6.24 o 
  -1   7  12       16.68       18.72      6.46 o 
   0   7  12       73.90       88.26      9.14 o 
   1   7  12       11.62       21.31      4.56 o 
 -15   0  13        2.53        6.22      4.86 o 
 -14   0  13       27.86       34.75      5.14 o 
 -13   0  13        0.07       -2.45      5.35 o 
 -12   0  13        8.73        8.47      5.35 o 
 -11   0  13        1.62        0.45      5.13 o 
 -10   0  13        1.81       -4.01      4.90 o 
  -9   0  13      190.75      173.39      8.47 o 
  -8   0  13        5.42        1.11      4.90 o 
  -7   0  13        0.90        0.22      4.68 o 
  -6   0  13       26.51       26.08      5.35 o 
  -5   0  13      131.36      144.84      4.15 o 
  -4   0  13       39.56       40.83      4.90 o 
  -3   0  13      421.55      418.07      7.07 o 
  -2   0  13       81.36       71.99      5.19 o 
  -1   0  13       57.10       61.54      4.79 o 
   0   0  13        0.81        1.72      3.36 o 
   1   0  13       73.59       74.12      4.89 o 
   2   0  13        7.71        9.79      4.38 o 
   3   0  13        0.63       -0.47      4.28 o 
   4   0  13        0.92        5.99      5.68 o 
   5   0  13       38.42       44.24     11.48 o 
   6   0  13        4.14        2.61      7.58 o 
   7   0  13       17.74       11.59      6.91 o 
   8   0  13        3.63       -6.91      6.91 o 
 -15   1  13        7.15        9.32      3.39 o 
 -14   1  13        8.58        7.43      3.55 o 
 -13   1  13        2.41       -0.53      3.18 o 
 -12   1  13        0.14       -3.54      3.54 o 
 -11   1  13        4.69        0.70      3.61 o 
 -10   1  13        0.73       -3.23      3.23 o 
  -9   1  13       60.06       61.71      4.39 o 
  -8   1  13       86.57       87.47      5.19 o 
  -7   1  13       53.25       50.22      3.90 o 
  -6   1  13      102.00      103.01      5.26 o 
  -5   1  13       96.43      102.07      2.94 o 
  -4   1  13       55.89       58.80      3.06 o 
  -3   1  13       56.38       55.64      3.00 o 
  -2   1  13      153.34      152.89      3.70 o 
  -1   1  13       80.66       81.47      3.54 o 
   0   1  13       25.10       24.64      2.75 o 
   1   1  13       23.52       20.84      2.83 o 
   2   1  13      149.78      154.70      3.61 o 
   3   1  13      110.85      107.27      3.81 o 
   4   1  13       74.62       81.23      3.62 o 
   5   1  13       12.40       15.03      3.58 o 
   6   1  13       27.71       27.10      5.02 o 
   7   1  13        1.71       -4.72      4.72 o 
   8   1  13       11.16        1.57      4.95 o 
 -14   2  13       19.42       25.23      3.74 o 
 -13   2  13       22.81       29.06      3.53 o 
 -12   2  13       25.31       28.90      3.34 o 
 -11   2  13       13.56       11.89      3.58 o 
 -10   2  13        3.45        2.72      3.16 o 
  -9   2  13      181.37      166.72      5.19 o 
  -8   2  13       14.40        8.65      4.12 o 
  -7   2  13      192.40      173.32      5.07 o 
  -6   2  13      309.20      307.30      4.05 o 
  -5   2  13       34.99       33.48      2.52 o 
  -4   2  13       36.97       35.87      2.15 o 
  -3   2  13      228.25      220.68      3.55 o 
  -2   2  13       44.88       41.34      2.21 o 
  -1   2  13        6.53        8.72      1.95 o 
   0   2  13      247.72      235.54      3.58 o 
   1   2  13        9.18        9.45      2.31 o 
   2   2  13       49.52       45.87      2.77 o 
   3   2  13        3.44        3.97      2.52 o 
   4   2  13        4.66        5.91      2.74 o 
   5   2  13       40.13       43.12      3.30 o 
   6   2  13       18.47       25.52      3.24 o 
   7   2  13        0.28        6.46      4.37 o 
 -14   3  13        6.59        9.93      3.86 o 
 -13   3  13       16.50       15.51      3.64 o 
 -12   3  13        7.58        7.48      3.53 o 
 -11   3  13        3.42        1.40      3.21 o 
 -10   3  13       12.70       13.02      3.26 o 
  -9   3  13       77.89       75.55      7.35 o 
  -8   3  13       15.51       12.93      5.35 o 
  -7   3  13       74.39       73.48      4.49 o 
  -6   3  13       35.99       33.91      3.64 o 
  -5   3  13        8.09       13.38      2.58 o 
  -4   3  13       89.50       93.64      3.28 o 
  -3   3  13        9.36        9.00      2.10 o 
  -2   3  13      199.57      194.95      3.81 o 
  -1   3  13       80.78       87.33      3.48 o 
   0   3  13       59.71       61.11      3.38 o 
   1   3  13       73.71       73.21      3.21 o 
   2   3  13      242.73      246.75      4.50 o 
   3   3  13       93.66       89.13      3.45 o 
   4   3  13        2.66        0.95      2.55 o 
   5   3  13       62.30       67.99      3.94 o 
   6   3  13       14.54       16.64      5.68 o 
   7   3  13        5.14        1.91      4.53 o 
 -13   4  13       13.77       16.05      6.24 o 
 -12   4  13        1.59        0.22      5.57 o 
 -11   4  13       16.78       15.38      5.79 o 
 -10   4  13       18.10       13.37      5.79 o 
  -9   4  13        6.63        7.35      5.35 o 
  -8   4  13        7.01        4.23      5.13 o 
  -7   4  13       20.03       20.73      5.57 o 
  -6   4  13       16.06       21.09      4.81 o 
  -5   4  13       27.34       27.48      2.85 o 
  -4   4  13        1.29        2.49      2.68 o 
  -3   4  13       60.60       57.92      3.72 o 
  -2   4  13      116.23      117.10      3.49 o 
  -1   4  13       49.71       49.93      2.79 o 
   0   4  13        3.18        2.86      2.38 o 
   1   4  13       28.16       27.71      2.79 o 
   2   4  13       58.27       65.53      3.53 o 
   3   4  13        4.83        6.97      2.71 o 
   4   4  13        5.88        4.29      3.77 o 
   5   4  13       11.03       10.29      4.00 o 
   6   4  13       11.63       10.85      4.13 o 
 -11   5  13        5.08        7.35      5.79 o 
 -10   5  13       23.56       30.09      6.46 o 
  -9   5  13        0.68        2.01      5.35 o 
  -8   5  13        3.79        1.90      3.77 o 
  -7   5  13       20.21       18.25      3.93 o 
  -6   5  13       42.07       49.09      5.79 o 
  -5   5  13       66.85       74.57      7.58 o 
  -4   5  13       26.57       29.70      4.06 o 
  -3   5  13       22.05       27.91      7.13 o 
  -2   5  13        2.63        1.91      3.90 o 
  -1   5  13      103.88      106.83      3.63 o 
   0   5  13       25.99       36.14      2.75 o 
   1   5  13       14.48       18.12      3.16 o 
   2   5  13        3.76        2.87      3.12 o 
   3   5  13       25.52       22.09      3.58 o 
   4   5  13        1.15        4.67      5.46 o 
   5   5  13       70.57       72.42      6.62 o 
  -9   6  13        3.54       -0.67      5.35 o 
  -8   6  13        2.34        5.76      3.62 o 
  -7   6  13       21.97       28.82      6.74 o 
  -6   6  13       93.92      111.84     10.92 o 
  -5   6  13        8.11        9.30      3.74 o 
  -4   6  13       24.10       29.64      6.46 o 
  -3   6  13        7.38       15.38      6.24 o 
  -2   6  13       28.44       32.32      6.69 o 
  -1   6  13       35.51       41.90      6.91 o 
   0   6  13        0.62        5.41      4.02 o 
   1   6  13       24.58       35.05      4.15 o 
   2   6  13        2.08        5.29      4.54 o 
   3   6  13       37.30       45.99      6.46 o 
  -6   7  13       35.54       37.31      5.67 o 
  -5   7  13       25.90       33.01      9.14 o 
  -4   7  13        7.54       16.72      7.13 o 
  -3   7  13       19.78       25.41      7.13 o 
  -2   7  13       19.55       26.74      7.13 o 
  -1   7  13        7.98       13.15      6.69 o 
 -14   0  14        0.02       -5.57      5.57 o 
 -13   0  14        9.21        4.46      5.79 o 
 -12   0  14        2.00        0.67      5.57 o 
 -11   0  14        5.80       -4.90      5.13 o 
 -10   0  14       22.91       16.72      5.57 o 
  -9   0  14       36.27       35.66      5.57 o 
  -8   0  14       37.34       38.33      6.02 o 
  -7   0  14       28.85       24.07      5.57 o 
  -6   0  14        3.24        6.69      5.35 o 
  -5   0  14        3.44        4.08      3.68 o 
  -4   0  14       50.94       52.16      4.16 o 
  -3   0  14       51.72       47.49      4.22 o 
  -2   0  14      109.08      109.04      5.74 o 
  -1   0  14      162.37      162.78      5.56 o 
   0   0  14       26.45       30.56      3.91 o 
   1   0  14      178.43      190.35      7.16 o 
   2   0  14       74.97       65.99      6.24 o 
   3   0  14        0.95       -0.94      5.13 o 
   4   0  14       12.13       18.83      5.01 o 
   5   0  14        5.79        5.01      5.35 o 
   6   0  14       12.85        6.24      6.91 o 
   7   0  14        5.02       -7.13      7.13 o 
 -14   1  14       27.19       32.80      4.02 o 
 -13   1  14        2.09       -2.02      3.86 o 
 -12   1  14        5.32        4.72      4.46 o 
 -11   1  14        4.13        5.12      3.84 o 
 -10   1  14       29.99       29.90      4.16 o 
  -9   1  14        1.44       -0.13      3.68 o 
  -8   1  14      194.41      195.53      6.12 o 
  -7   1  14       54.39       55.63      4.31 o 
  -6   1  14        5.95        6.38      3.61 o 
  -5   1  14      173.21      163.42      4.28 o 
  -4   1  14      157.27      148.03      3.84 o 
  -3   1  14       27.47       28.09      3.22 o 
  -2   1  14       17.29       17.30      2.58 o 
  -1   1  14       18.53       20.01      2.75 o 
   0   1  14       26.41       32.68      3.03 o 
   1   1  14      128.04      123.50      4.23 o 
   2   1  14       16.48       16.88      3.43 o 
   3   1  14       10.83       12.78      3.49 o 
   4   1  14       15.20       17.51      6.08 o 
   5   1  14       15.06       19.60      3.83 o 
   6   1  14        9.36        2.98      5.04 o 
   7   1  14       17.83        9.85      5.17 o 
 -14   2  14       41.96       47.78      4.59 o 
 -13   2  14       33.21       36.62      3.75 o 
 -12   2  14        0.71        0.56      3.94 o 
 -11   2  14       32.90       28.29      4.12 o 
 -10   2  14       15.65       20.73      3.80 o 
  -9   2  14       79.11       79.14      5.14 o 
  -8   2  14      131.46      112.92      5.25 o 
  -7   2  14       68.46       74.94      4.98 o 
  -6   2  14      160.58      154.80      5.61 o 
  -5   2  14       48.82       51.28      3.36 o 
  -4   2  14       51.52       48.20      3.10 o 
  -3   2  14       58.44       62.10      3.09 o 
  -2   2  14       28.80       29.36      2.81 o 
  -1   2  14       89.69       94.58      3.86 o 
   0   2  14       28.83       32.73      3.03 o 
   1   2  14      392.21      394.66      5.24 o 
   2   2  14      112.79      117.74      4.40 o 
   3   2  14        0.97        1.32      2.64 o 
   4   2  14        3.07        4.22      3.66 o 
   5   2  14        0.46        2.86      3.57 o 
   6   2  14        4.35       -2.63      4.60 o 
 -13   3  14        0.91        1.70      3.53 o 
 -12   3  14       19.22       21.70      3.79 o 
 -11   3  14        3.72        4.59      3.42 o 
 -10   3  14        8.94        7.13      5.35 o 
  -9   3  14        4.79        4.23      5.57 o 
  -8   3  14      107.33       95.40      8.36 o 
  -7   3  14       52.97       50.16      4.28 o 
  -6   3  14       44.66       43.04      4.06 o 
  -5   3  14      111.68      110.32      4.20 o 
  -4   3  14       25.98       22.82      2.35 o 
  -3   3  14       40.41       39.65      2.36 o 
  -2   3  14       99.88      105.09      3.33 o 
  -1   3  14       89.32       92.66      4.69 o 
   0   3  14       25.96       25.03      2.53 o 
   1   3  14       44.38       50.24      2.73 o 
   2   3  14        9.23       11.06      2.47 o 
   3   3  14       10.75        7.91      2.83 o 
   4   3  14       39.46       41.02      3.54 o 
   5   3  14       54.78       59.73      5.51 o 
   6   3  14        2.32        3.80      9.81 o 
 -12   4  14       12.78       11.81      6.24 o 
 -11   4  14        0.38        0.00      5.79 o 
 -10   4  14        5.37        4.46      5.79 o 
  -9   4  14       27.44       20.73      6.24 o 
  -8   4  14       10.64       10.03      5.57 o 
  -7   4  14       64.35       72.66      7.80 o 
  -6   4  14       18.90       19.21      3.17 o 
  -5   4  14        3.47        4.17      3.20 o 
  -4   4  14       16.32       18.43      3.17 o 
  -3   4  14        5.73        7.85      2.24 o 
  -2   4  14        3.93        6.74      2.37 o 
  -1   4  14       34.71       35.32      2.83 o 
   0   4  14        8.15        8.63      2.64 o 
   1   4  14       11.07       12.50      2.72 o 
   2   4  14       43.14       46.97      3.26 o 
   3   4  14       12.24       15.58      4.64 o 
   4   4  14       35.10       33.37      3.98 o 
   5   4  14       76.25       64.60      6.98 o 
 -10   5  14        8.94        9.58      5.79 o 
  -9   5  14        4.81       -0.89      5.35 o 
  -8   5  14       32.84       32.35      4.79 o 
  -7   5  14       35.63       49.92      6.46 o 
  -6   5  14        7.93       11.46      8.69 o 
  -5   5  14        3.10        5.69      5.24 o 
  -4   5  14        2.91        7.13      5.46 o 
  -3   5  14       17.57       21.79      4.00 o 
  -2   5  14       42.77       44.90      6.17 o 
  -1   5  14       30.17       35.29      2.85 o 
   0   5  14       10.41       15.01      3.28 o 
   1   5  14        0.30        4.47      3.17 o 
   2   5  14        5.07       13.05      3.58 o 
   3   5  14        4.26        3.75      4.90 o 
  -8   6  14        8.91        4.83      4.23 o 
  -7   6  14       79.67       91.32      8.47 o 
  -6   6  14       37.22       53.68      7.91 o 
  -5   6  14        0.98       12.70      6.46 o 
  -4   6  14        2.80       20.50      6.69 o 
  -3   6  14       14.95       21.40      6.69 o 
  -2   6  14       30.87       39.23      7.13 o 
  -1   6  14       33.39       45.24      7.13 o 
   0   6  14       17.41       32.85      6.69 o 
   1   6  14        5.32       10.95      4.95 o 
 -13   0  15        0.44       -3.79      5.79 o 
 -12   0  15        2.94        1.56      5.79 o 
 -11   0  15        1.62        2.45      5.35 o 
 -10   0  15        2.82       -3.12      5.13 o 
  -9   0  15       10.26        8.25      5.57 o 
  -8   0  15        0.60        0.45      5.35 o 
  -7   0  15        0.44       -0.45      5.35 o 
  -6   0  15        0.62       -1.78      5.35 o 
  -5   0  15        6.09        2.67      5.35 o 
  -4   0  15       79.30       82.62      4.93 o 
  -3   0  15       61.85       67.05      5.68 o 
  -2   0  15       51.59       50.97      8.80 o 
  -1   0  15       58.38       59.63     10.47 o 
   0   0  15        0.08        4.03      5.01 o 
   1   0  15       59.52       61.78     15.16 o 
   2   0  15       13.98       15.55      7.69 o 
   3   0  15       65.86       65.71     15.27 o 
   4   0  15        2.26       -1.10      9.92 o 
   5   0  15        5.59        4.46      7.13 o 
   6   0  15        5.61       -1.34      7.13 o 
 -13   1  15        3.85       -2.45      4.10 o 
 -12   1  15       29.96       29.70      4.56 o 
 -11   1  15       29.60       33.54      4.57 o 
 -10   1  15        4.21       -2.17      3.86 o 
  -9   1  15        2.46       -1.18      3.77 o 
  -8   1  15       51.77       46.14      4.40 o 
  -7   1  15       11.34        8.58      3.86 o 
  -6   1  15       92.24      101.06      5.82 o 
  -5   1  15       44.52       40.24      4.41 o 
  -4   1  15      129.26      137.49      5.02 o 
  -3   1  15       10.94       13.09      2.52 o 
  -2   1  15       16.93       20.53      2.76 o 
  -1   1  15       43.79       46.97      3.56 o 
   0   1  15       29.05       27.81      3.12 o 
   1   1  15       16.20       18.73      3.41 o 
   2   1  15       10.89       14.23      3.70 o 
   3   1  15        0.27        1.30      3.32 o 
   4   1  15       29.27       33.59      4.02 o 
   5   1  15       15.94       11.73      5.35 o 
 -13   2  15        4.15       -1.50      4.17 o 
 -12   2  15        9.10       10.25      6.24 o 
 -11   2  15        1.52       -3.61      6.13 o 
 -10   2  15        2.48       -2.31      3.68 o 
  -9   2  15       18.26       12.37      3.90 o 
  -8   2  15       84.98       82.75      5.35 o 
  -7   2  15      235.63      224.06      6.47 o 
  -6   2  15       66.19       59.59      4.96 o 
  -5   2  15       79.77       82.88      4.62 o 
  -4   2  15       11.78       12.46      2.74 o 
  -3   2  15       19.92       23.67      3.09 o 
  -2   2  15        1.40        2.93      2.59 o 
  -1   2  15      195.88      183.56      4.89 o 
   0   2  15      157.19      155.64      4.48 o 
   1   2  15       50.04       57.55      4.89 o 
   2   2  15       27.64       25.62      3.71 o 
   3   2  15       45.19       48.52      4.19 o 
   4   2  15       44.40       44.75      6.21 o 
   5   2  15       13.35        9.69      5.17 o 
 -12   3  15        8.93       11.03      3.63 o 
 -11   3  15        1.02       -2.70      3.42 o 
 -10   3  15       63.68       69.76      8.47 o 
  -9   3  15       36.92       37.54      3.83 o 
  -8   3  15       85.51       75.24      4.86 o 
  -7   3  15       10.78       11.03      3.64 o 
  -6   3  15       29.45       31.17      4.12 o 
  -5   3  15       32.25       26.26      3.23 o 
  -4   3  15       69.18       69.27      3.79 o 
  -3   3  15        5.95        9.79      2.55 o 
  -2   3  15       51.40       47.88      2.84 o 
  -1   3  15       79.48       77.19      3.60 o 
   0   3  15       34.32       35.32      2.97 o 
   1   3  15       43.15       52.52      3.61 o 
   2   3  15        2.70        0.84      3.43 o 
   3   3  15       37.43       36.25      4.57 o 
   4   3  15        4.56       -5.79      5.79 o 
 -11   4  15       97.57      109.88      9.36 o 
 -10   4  15       25.21       29.20      6.69 o 
  -9   4  15       10.87        5.79      6.02 o 
  -8   4  15       18.18        9.36      5.79 o 
  -7   4  15       10.00       10.19      2.90 o 
  -6   4  15        6.57        4.40      3.26 o 
  -5   4  15       42.65       45.58      4.28 o 
  -4   4  15        5.69        4.01      3.79 o 
  -3   4  15       43.09       50.29      3.30 o 
  -2   4  15       39.31       43.72      3.12 o 
  -1   4  15       21.83       25.35      2.94 o 
   0   4  15       41.48       50.15      4.52 o 
   1   4  15       28.34       36.25      3.04 o 
   2   4  15        3.08        3.53      2.89 o 
   3   4  15        0.28       -0.92      3.66 o 
  -9   5  15       33.70       40.12      6.91 o 
  -8   5  15       37.53       39.45      6.69 o 
  -7   5  15       15.82       14.93      6.02 o 
  -6   5  15       30.32       37.67      6.46 o 
  -5   5  15       31.65       43.24      6.69 o 
  -4   5  15       47.35       48.36      6.69 o 
  -3   5  15       21.71       19.19      4.52 o 
  -2   5  15        3.51        7.18      3.16 o 
  -1   5  15        9.13       13.04      2.78 o 
   0   5  15        2.78        9.86      3.24 o 
   1   5  15       49.91       59.82      4.18 o 
  -3   6  15        9.14       19.17      6.24 o 
 -13   0  16       17.14        9.14      6.24 o 
 -12   0  16        4.66       -4.23      5.79 o 
 -11   0  16        0.42       -5.79      5.79 o 
 -10   0  16        1.23       -4.68      5.79 o 
  -9   0  16        8.97       14.26      6.24 o 
  -8   0  16        0.26       -0.45      5.57 o 
  -7   0  16        0.23       -5.57      5.57 o 
  -6   0  16        0.40       -2.45      5.57 o 
  -5   0  16       19.92       18.28      6.24 o 
  -4   0  16        1.96       -3.12      5.79 o 
  -3   0  16       10.73        6.02      6.02 o 
  -2   0  16       19.94       27.03      5.57 o 
  -1   0  16        1.39        3.42      7.02 o 
   0   0  16       13.45       17.95      4.88 o 
   1   0  16        7.35        6.19      7.91 o 
   2   0  16        1.88        4.64      5.57 o 
   3   0  16        0.27        5.09      5.26 o 
   4   0  16       47.46       41.01      8.25 o 
 -12   1  16       12.15       10.84      4.56 o 
 -11   1  16        2.96       -2.43      4.17 o 
 -10   1  16       16.81       14.90      4.33 o 
  -9   1  16        5.79        6.97      4.17 o 
  -8   1  16       20.29       11.72      5.46 o 
  -7   1  16       12.66        5.31      4.09 o 
  -6   1  16       20.71       18.54      4.41 o 
  -5   1  16      145.31      143.03      6.15 o 
  -4   1  16       59.13       58.47      4.19 o 
  -3   1  16       10.23       10.16      3.70 o 
  -2   1  16        7.71        8.11      2.72 o 
  -1   1  16       21.40       35.12      5.08 o 
   0   1  16        8.48        8.94      3.33 o 
   1   1  16       31.75       39.11      4.54 o 
   2   1  16      137.27      142.32     11.71 o 
   3   1  16       20.68       18.17      4.31 o 
   4   1  16        0.07       -4.95      4.95 o 
 -12   2  16        6.39        4.46      6.24 o 
 -11   2  16       16.34       19.24      4.47 o 
 -10   2  16        0.03       -3.93      3.93 o 
  -9   2  16       19.10       18.84      4.22 o 
  -8   2  16       49.73       50.85      4.70 o 
  -7   2  16       34.53       26.95      4.90 o 
  -6   2  16        5.20        1.29      3.21 o 
  -5   2  16       20.09       16.01      3.47 o 
  -4   2  16       62.99       48.95      4.07 o 
  -3   2  16       48.77       41.06      4.11 o 
  -2   2  16        2.57        2.65      2.70 o 
  -1   2  16       13.86       16.86      3.13 o 
   0   2  16       54.37       64.00      7.53 o 
   1   2  16       16.72       20.38      5.34 o 
   2   2  16       61.85       68.53      5.66 o 
   3   2  16       32.06       38.26      4.76 o 
 -11   3  16        0.18       -0.26      5.01 o 
 -10   3  16        0.29        3.12      3.46 o 
  -9   3  16        0.02        0.45      3.53 o 
  -8   3  16       59.83       63.21      4.82 o 
  -7   3  16        7.40        1.02      3.74 o 
  -6   3  16       95.95       94.07      4.65 o 
  -5   3  16       49.17       47.26      3.81 o 
  -4   3  16       67.44       66.01      4.25 o 
  -3   3  16       23.06       22.82      3.77 o 
  -2   3  16        3.81        1.42      3.01 o 
  -1   3  16       11.55       12.66      3.00 o 
   0   3  16       25.50       25.09      3.32 o 
   1   3  16        9.11        9.24      3.60 o 
   2   3  16       61.92       62.28      5.34 o 
   3   3  16       24.16       21.60      5.30 o 
 -10   4  16       16.79       25.63      6.91 o 
  -9   4  16       12.46        5.35      6.24 o 
  -8   4  16        5.17        0.22      6.02 o 
  -7   4  16       13.28        8.51      4.12 o 
  -6   4  16       11.90       14.19      3.74 o 
  -5   4  16       33.12       33.94      4.38 o 
  -4   4  16       22.75       16.53      4.40 o 
  -3   4  16        4.51        3.86      3.43 o 
  -2   4  16       10.63       12.37      3.19 o 
  -1   4  16       15.90       16.64      3.41 o 
   0   4  16       41.10       45.48      4.50 o 
   1   4  16       36.01       37.61      3.63 o 
  -7   5  16       32.59       32.09      6.69 o 
  -6   5  16       15.66        9.58      6.02 o 
  -5   5  16       58.31       69.31      8.47 o 
  -4   5  16        1.28       -2.90      5.35 o 
  -3   5  16        1.60        2.12      5.46 o 
  -2   5  16       25.01       23.35      6.13 o 
  -1   5  16       18.98       15.51      4.11 o 
 -11   0  17        1.04       -5.79      5.79 o 
 -10   0  17        8.58       11.14      6.24 o 
  -9   0  17       29.90       32.32      7.13 o 
  -8   0  17        0.03       -5.79      5.79 o 
  -7   0  17       19.89       16.27      6.69 o 
  -6   0  17        2.22       -2.23      6.02 o 
  -5   0  17       13.68       14.93      6.46 o 
  -4   0  17        4.97        2.45      6.24 o 
  -3   0  17        0.13       -6.02      6.02 o 
  -2   0  17       40.99       39.67      7.35 o 
  -1   0  17       20.76       17.83      6.91 o 
   0   0  17        0.61        6.66      8.58 o 
   1   0  17       22.22       35.21     16.27 o 
   2   0  17        2.14       -4.46      7.13 o 
 -11   1  17        4.69       -4.33      4.33 o 
 -10   1  17        3.23       -1.00      4.26 o 
  -9   1  17       38.14       42.55      4.96 o 
  -8   1  17        5.36       -0.22      4.26 o 
  -7   1  17        3.03       -3.86      4.17 o 
  -6   1  17       32.64       25.92      4.73 o 
  -5   1  17       18.05       12.48      4.57 o 
  -4   1  17        3.71        0.79      3.69 o 
  -3   1  17       89.84       81.72      5.14 o 
  -2   1  17       22.81       22.36      4.96 o 
  -1   1  17       26.89       21.66      5.04 o 
   0   1  17       56.53       66.83     10.62 o 
   1   1  17       82.29       85.83     12.45 o 
   2   1  17       57.82       70.08      6.92 o 
 -11   2  17       10.25        3.31      4.49 o 
 -10   2  17       16.61       12.86      5.24 o 
  -9   2  17       17.40       16.45      4.56 o 
  -8   2  17        6.16       -0.58      4.33 o 
  -7   2  17       38.15       33.96      3.94 o 
  -6   2  17       21.59       24.52      3.77 o 
  -5   2  17       12.98        8.44      3.68 o 
  -4   2  17        9.49        3.83      3.64 o 
  -3   2  17       23.78       20.81      4.02 o 
  -2   2  17       10.10        8.28      3.90 o 
  -1   2  17        4.73        1.12      4.72 o 
   0   2  17       16.54       13.26      4.49 o 
   1   2  17       41.89       49.81      6.98 o 
   2   2  17       74.85       84.37      8.91 o 
 -10   3  17       27.99       28.00      4.16 o 
  -9   3  17       10.36       13.30      3.95 o 
  -8   3  17       32.42       26.13      4.39 o 
  -7   3  17       17.03       20.74      4.28 o 
  -6   3  17       93.60       83.77      4.90 o 
  -5   3  17       24.54       20.41      3.67 o 
  -4   3  17       68.83       72.03      4.62 o 
  -3   3  17        3.71       -0.64      3.60 o 
  -2   3  17       17.26       14.61      3.94 o 
  -1   3  17       31.03       32.21      4.76 o 
   0   3  17        1.68        5.99      3.95 o 
   1   3  17       21.58       31.89      9.09 o 
  -8   4  17       18.39       16.27      6.69 o 
  -7   4  17       50.13       53.88      4.82 o 
  -6   4  17        1.20       -1.02      3.80 o 
  -5   4  17        1.51        1.69      4.00 o 
  -4   4  17       32.58       43.11      4.96 o 
  -3   4  17        8.94        7.27      3.25 o 
  -2   4  17       14.15       13.04      3.46 o 
  -1   4  17       14.24       12.52      3.58 o 
 -10   0  18        3.31       -6.24      6.24 o 
  -9   0  18       23.61       20.50      7.13 o 
  -8   0  18        0.09       -6.46      6.46 o 
  -7   0  18        0.69       -5.13      6.24 o 
  -6   0  18       14.67       12.26      6.69 o 
  -5   0  18       40.85       45.02      7.58 o 
  -4   0  18      192.80      180.30     11.14 o 
  -3   0  18       54.72       50.37      8.02 o 
  -2   0  18       26.56       26.30      7.58 o 
  -1   0  18       10.38        9.36      7.35 o 
   0   0  18        3.25       -3.57      7.13 o 
 -10   1  18        6.21        1.50      4.65 o 
  -9   1  18        4.46       -3.01      4.57 o 
  -8   1  18       27.25       25.28      4.95 o 
  -7   1  18       14.48       10.98      4.80 o 
  -6   1  18        3.64       -1.99      4.49 o 
  -5   1  18        4.84        1.15      3.89 o 
  -4   1  18        1.26       -3.23      4.57 o 
  -3   1  18       17.33       19.59      5.46 o 
  -2   1  18       16.17       11.95      5.12 o 
  -1   1  18        1.95       -1.75      4.96 o 
   0   1  18       22.64       22.12      5.52 o 
  -9   2  18        2.64       -2.12      4.57 o 
  -8   2  18       13.88       13.07      4.33 o 
  -7   2  18       16.49        8.13      3.73 o 
  -6   2  18       12.37        7.50      3.86 o 
  -5   2  18       49.81       48.97      4.50 o 
  -4   2  18        3.71       -0.99      3.86 o 
  -3   2  18        0.87       -1.79      3.98 o 
  -2   2  18        5.23       -4.63      4.63 o 
  -1   2  18        1.87        2.14      5.17 o 
  -7   3  18       10.67        7.23      4.28 o 
  -6   3  18       59.48       58.32      4.50 o 
  -5   3  18       13.45       12.30      3.94 o 
  -4   3  18       11.06        8.40      3.94 o 
  -3   3  18       20.35       16.72      4.15 o 
  -7   0  19        3.10        0.89      6.91 o 
  -6   0  19       21.45       18.72      7.35 o 
  -5   0  19        2.42        6.69      7.13 o 
  -4   0  19       51.52       46.36      8.47 o 
  -3   0  19       20.70       15.60      7.58 o 
  -6   1  19        0.80       -4.88      4.88 o 
  -5   1  19        7.90        7.48      5.12 o 
  -4   1  19        0.19       -4.68      4.89 o 
                                                 
